# Supplementary material for: Quantitative powder diffraction using a (2 + 3) surface diffractometer and an area detector
Source: J Appl Crystallogr. 2021 Jul 16;54(Pt 4):1140–52. doi: 10.1107/S1600576721006245 (PMC8366421; doi:10.1107/S1600576721006245)
Supplement: Supplementary file 2 [file j-54-01140-sup2.rtv]

data_profile1

_pd_block_id      ?

loop_
      _pd_proc_point_id                           
      _pd_proc_2theta_corrected
      _pd_proc_intensity_net                     
      _pd_calc_intensity_net                                            
1.000000000000000000e+00	4.004500000000000171e+00	1.539999999999999980e-01	1.590000000000000024e-01
2.000000000000000000e+00	4.009000000000000341e+00	1.549999999999999989e-01	1.590000000000000024e-01
3.000000000000000000e+00	4.013499999999999623e+00	1.539999999999999980e-01	1.590000000000000024e-01
4.000000000000000000e+00	4.017999999999999794e+00	1.539999999999999980e-01	1.590000000000000024e-01
5.000000000000000000e+00	4.022499999999999964e+00	1.559999999999999998e-01	1.590000000000000024e-01
6.000000000000000000e+00	4.027000000000000135e+00	1.549999999999999989e-01	1.590000000000000024e-01
7.000000000000000000e+00	4.031500000000000306e+00	1.549999999999999989e-01	1.590000000000000024e-01
8.000000000000000000e+00	4.035999999999999588e+00	1.549999999999999989e-01	1.590000000000000024e-01
9.000000000000000000e+00	4.040499999999999758e+00	1.539999999999999980e-01	1.590000000000000024e-01
1.000000000000000000e+01	4.044999999999999929e+00	1.549999999999999989e-01	1.590000000000000024e-01
1.100000000000000000e+01	4.049500000000000099e+00	1.549999999999999989e-01	1.590000000000000024e-01
1.200000000000000000e+01	4.054000000000000270e+00	1.559999999999999998e-01	1.590000000000000024e-01
1.300000000000000000e+01	4.058500000000000441e+00	1.549999999999999989e-01	1.590000000000000024e-01
1.400000000000000000e+01	4.062999999999999723e+00	1.539999999999999980e-01	1.590000000000000024e-01
1.500000000000000000e+01	4.067499999999999893e+00	1.559999999999999998e-01	1.590000000000000024e-01
1.600000000000000000e+01	4.072000000000000064e+00	1.559999999999999998e-01	1.590000000000000024e-01
1.700000000000000000e+01	4.076500000000000234e+00	1.549999999999999989e-01	1.590000000000000024e-01
1.800000000000000000e+01	4.081000000000000405e+00	1.549999999999999989e-01	1.590000000000000024e-01
1.900000000000000000e+01	4.085499999999999687e+00	1.570000000000000007e-01	1.590000000000000024e-01
2.000000000000000000e+01	4.089999999999999858e+00	1.559999999999999998e-01	1.590000000000000024e-01
2.100000000000000000e+01	4.094500000000000028e+00	1.580000000000000016e-01	1.590000000000000024e-01
2.200000000000000000e+01	4.099000000000000199e+00	1.559999999999999998e-01	1.590000000000000024e-01
2.300000000000000000e+01	4.103500000000000369e+00	1.549999999999999989e-01	1.590000000000000024e-01
2.400000000000000000e+01	4.107999999999999652e+00	1.570000000000000007e-01	1.590000000000000024e-01
2.500000000000000000e+01	4.112499999999999822e+00	1.570000000000000007e-01	1.590000000000000024e-01
2.600000000000000000e+01	4.116999999999999993e+00	1.580000000000000016e-01	1.600000000000000033e-01
2.700000000000000000e+01	4.121500000000000163e+00	1.590000000000000024e-01	1.600000000000000033e-01
2.800000000000000000e+01	4.126000000000000334e+00	1.580000000000000016e-01	1.600000000000000033e-01
2.900000000000000000e+01	4.130499999999999616e+00	1.570000000000000007e-01	1.600000000000000033e-01
3.000000000000000000e+01	4.134999999999999787e+00	1.570000000000000007e-01	1.600000000000000033e-01
3.100000000000000000e+01	4.139499999999999957e+00	1.570000000000000007e-01	1.600000000000000033e-01
3.200000000000000000e+01	4.144000000000000128e+00	1.580000000000000016e-01	1.600000000000000033e-01
3.300000000000000000e+01	4.148500000000000298e+00	1.570000000000000007e-01	1.600000000000000033e-01
3.400000000000000000e+01	4.152999999999999581e+00	1.570000000000000007e-01	1.600000000000000033e-01
3.500000000000000000e+01	4.157499999999999751e+00	1.580000000000000016e-01	1.600000000000000033e-01
3.600000000000000000e+01	4.161999999999999922e+00	1.570000000000000007e-01	1.600000000000000033e-01
3.700000000000000000e+01	4.166500000000000092e+00	1.580000000000000016e-01	1.600000000000000033e-01
3.800000000000000000e+01	4.171000000000000263e+00	1.580000000000000016e-01	1.600000000000000033e-01
3.900000000000000000e+01	4.175500000000000433e+00	1.570000000000000007e-01	1.600000000000000033e-01
4.000000000000000000e+01	4.179999999999999716e+00	1.580000000000000016e-01	1.600000000000000033e-01
4.100000000000000000e+01	4.184499999999999886e+00	1.580000000000000016e-01	1.600000000000000033e-01
4.200000000000000000e+01	4.189000000000000057e+00	1.570000000000000007e-01	1.600000000000000033e-01
4.300000000000000000e+01	4.193500000000000227e+00	1.590000000000000024e-01	1.600000000000000033e-01
4.400000000000000000e+01	4.198000000000000398e+00	1.570000000000000007e-01	1.600000000000000033e-01
4.500000000000000000e+01	4.202499999999999680e+00	1.580000000000000016e-01	1.600000000000000033e-01
4.600000000000000000e+01	4.206999999999999851e+00	1.590000000000000024e-01	1.600000000000000033e-01
4.700000000000000000e+01	4.211500000000000021e+00	1.570000000000000007e-01	1.600000000000000033e-01
4.800000000000000000e+01	4.216000000000000192e+00	1.590000000000000024e-01	1.600000000000000033e-01
4.900000000000000000e+01	4.220500000000000362e+00	1.570000000000000007e-01	1.600000000000000033e-01
5.000000000000000000e+01	4.224999999999999645e+00	1.580000000000000016e-01	1.600000000000000033e-01
5.100000000000000000e+01	4.229499999999999815e+00	1.580000000000000016e-01	1.600000000000000033e-01
5.200000000000000000e+01	4.233999999999999986e+00	1.590000000000000024e-01	1.600000000000000033e-01
5.300000000000000000e+01	4.238500000000000156e+00	1.590000000000000024e-01	1.600000000000000033e-01
5.400000000000000000e+01	4.243000000000000327e+00	1.570000000000000007e-01	1.600000000000000033e-01
5.500000000000000000e+01	4.247499999999999609e+00	1.580000000000000016e-01	1.600000000000000033e-01
5.600000000000000000e+01	4.251999999999999780e+00	1.559999999999999998e-01	1.600000000000000033e-01
5.700000000000000000e+01	4.256499999999999950e+00	1.580000000000000016e-01	1.600000000000000033e-01
5.800000000000000000e+01	4.261000000000000121e+00	1.590000000000000024e-01	1.600000000000000033e-01
5.900000000000000000e+01	4.265500000000000291e+00	1.580000000000000016e-01	1.600000000000000033e-01
6.000000000000000000e+01	4.269999999999999574e+00	1.580000000000000016e-01	1.600000000000000033e-01
6.100000000000000000e+01	4.274499999999999744e+00	1.580000000000000016e-01	1.600000000000000033e-01
6.200000000000000000e+01	4.278999999999999915e+00	1.590000000000000024e-01	1.600000000000000033e-01
6.300000000000000000e+01	4.283500000000000085e+00	1.590000000000000024e-01	1.600000000000000033e-01
6.400000000000000000e+01	4.288000000000000256e+00	1.580000000000000016e-01	1.600000000000000033e-01
6.500000000000000000e+01	4.292500000000000426e+00	1.580000000000000016e-01	1.600000000000000033e-01
6.600000000000000000e+01	4.296999999999999709e+00	1.590000000000000024e-01	1.610000000000000042e-01
6.700000000000000000e+01	4.301499999999999879e+00	1.590000000000000024e-01	1.610000000000000042e-01
6.800000000000000000e+01	4.306000000000000050e+00	1.590000000000000024e-01	1.610000000000000042e-01
6.900000000000000000e+01	4.310500000000000220e+00	1.570000000000000007e-01	1.610000000000000042e-01
7.000000000000000000e+01	4.315000000000000391e+00	1.590000000000000024e-01	1.610000000000000042e-01
7.100000000000000000e+01	4.319499999999999673e+00	1.580000000000000016e-01	1.610000000000000042e-01
7.200000000000000000e+01	4.323999999999999844e+00	1.590000000000000024e-01	1.610000000000000042e-01
7.300000000000000000e+01	4.328500000000000014e+00	1.590000000000000024e-01	1.610000000000000042e-01
7.400000000000000000e+01	4.333000000000000185e+00	1.590000000000000024e-01	1.610000000000000042e-01
7.500000000000000000e+01	4.337500000000000355e+00	1.600000000000000033e-01	1.610000000000000042e-01
7.600000000000000000e+01	4.341999999999999638e+00	1.590000000000000024e-01	1.610000000000000042e-01
7.700000000000000000e+01	4.346499999999999808e+00	1.610000000000000042e-01	1.610000000000000042e-01
7.800000000000000000e+01	4.350999999999999979e+00	1.600000000000000033e-01	1.610000000000000042e-01
7.900000000000000000e+01	4.355500000000000149e+00	1.600000000000000033e-01	1.610000000000000042e-01
8.000000000000000000e+01	4.360000000000000320e+00	1.620000000000000051e-01	1.610000000000000042e-01
8.100000000000000000e+01	4.364499999999999602e+00	1.610000000000000042e-01	1.610000000000000042e-01
8.200000000000000000e+01	4.368999999999999773e+00	1.610000000000000042e-01	1.610000000000000042e-01
8.300000000000000000e+01	4.373499999999999943e+00	1.620000000000000051e-01	1.610000000000000042e-01
8.400000000000000000e+01	4.378000000000000114e+00	1.610000000000000042e-01	1.610000000000000042e-01
8.500000000000000000e+01	4.382500000000000284e+00	1.610000000000000042e-01	1.610000000000000042e-01
8.600000000000000000e+01	4.386999999999999567e+00	1.600000000000000033e-01	1.610000000000000042e-01
8.700000000000000000e+01	4.391499999999999737e+00	1.610000000000000042e-01	1.610000000000000042e-01
8.800000000000000000e+01	4.395999999999999908e+00	1.610000000000000042e-01	1.610000000000000042e-01
8.900000000000000000e+01	4.400500000000000078e+00	1.630000000000000060e-01	1.610000000000000042e-01
9.000000000000000000e+01	4.405000000000000249e+00	1.620000000000000051e-01	1.610000000000000042e-01
9.100000000000000000e+01	4.409500000000000419e+00	1.620000000000000051e-01	1.610000000000000042e-01
9.200000000000000000e+01	4.413999999999999702e+00	1.620000000000000051e-01	1.610000000000000042e-01
9.300000000000000000e+01	4.418499999999999872e+00	1.610000000000000042e-01	1.610000000000000042e-01
9.400000000000000000e+01	4.423000000000000043e+00	1.620000000000000051e-01	1.610000000000000042e-01
9.500000000000000000e+01	4.427500000000000213e+00	1.610000000000000042e-01	1.610000000000000042e-01
9.600000000000000000e+01	4.432000000000000384e+00	1.620000000000000051e-01	1.610000000000000042e-01
9.700000000000000000e+01	4.436499999999999666e+00	1.630000000000000060e-01	1.610000000000000042e-01
9.800000000000000000e+01	4.440999999999999837e+00	1.620000000000000051e-01	1.610000000000000042e-01
9.900000000000000000e+01	4.445500000000000007e+00	1.620000000000000051e-01	1.620000000000000051e-01
1.000000000000000000e+02	4.450000000000000178e+00	1.620000000000000051e-01	1.620000000000000051e-01
1.010000000000000000e+02	4.454500000000000348e+00	1.620000000000000051e-01	1.620000000000000051e-01
1.020000000000000000e+02	4.458999999999999631e+00	1.640000000000000069e-01	1.620000000000000051e-01
1.030000000000000000e+02	4.463499999999999801e+00	1.630000000000000060e-01	1.620000000000000051e-01
1.040000000000000000e+02	4.467999999999999972e+00	1.620000000000000051e-01	1.620000000000000051e-01
1.050000000000000000e+02	4.472500000000000142e+00	1.640000000000000069e-01	1.620000000000000051e-01
1.060000000000000000e+02	4.477000000000000313e+00	1.630000000000000060e-01	1.620000000000000051e-01
1.070000000000000000e+02	4.481499999999999595e+00	1.620000000000000051e-01	1.620000000000000051e-01
1.080000000000000000e+02	4.485999999999999766e+00	1.630000000000000060e-01	1.620000000000000051e-01
1.090000000000000000e+02	4.490499999999999936e+00	1.630000000000000060e-01	1.620000000000000051e-01
1.100000000000000000e+02	4.495000000000000107e+00	1.640000000000000069e-01	1.620000000000000051e-01
1.110000000000000000e+02	4.499500000000000277e+00	1.640000000000000069e-01	1.620000000000000051e-01
1.120000000000000000e+02	4.503999999999999559e+00	1.630000000000000060e-01	1.620000000000000051e-01
1.130000000000000000e+02	4.508499999999999730e+00	1.640000000000000069e-01	1.620000000000000051e-01
1.140000000000000000e+02	4.512999999999999901e+00	1.650000000000000078e-01	1.620000000000000051e-01
1.150000000000000000e+02	4.517500000000000071e+00	1.630000000000000060e-01	1.620000000000000051e-01
1.160000000000000000e+02	4.522000000000000242e+00	1.650000000000000078e-01	1.620000000000000051e-01
1.170000000000000000e+02	4.526500000000000412e+00	1.640000000000000069e-01	1.620000000000000051e-01
1.180000000000000000e+02	4.530999999999999694e+00	1.640000000000000069e-01	1.620000000000000051e-01
1.190000000000000000e+02	4.535499999999999865e+00	1.650000000000000078e-01	1.620000000000000051e-01
1.200000000000000000e+02	4.540000000000000036e+00	1.640000000000000069e-01	1.620000000000000051e-01
1.210000000000000000e+02	4.544500000000000206e+00	1.640000000000000069e-01	1.620000000000000051e-01
1.220000000000000000e+02	4.549000000000000377e+00	1.650000000000000078e-01	1.620000000000000051e-01
1.230000000000000000e+02	4.553499999999999659e+00	1.650000000000000078e-01	1.620000000000000051e-01
1.240000000000000000e+02	4.557999999999999829e+00	1.650000000000000078e-01	1.620000000000000051e-01
1.250000000000000000e+02	4.562500000000000000e+00	1.630000000000000060e-01	1.620000000000000051e-01
1.260000000000000000e+02	4.567000000000000171e+00	1.650000000000000078e-01	1.620000000000000051e-01
1.270000000000000000e+02	4.571500000000000341e+00	1.640000000000000069e-01	1.620000000000000051e-01
1.280000000000000000e+02	4.575999999999999623e+00	1.650000000000000078e-01	1.630000000000000060e-01
1.290000000000000000e+02	4.580499999999999794e+00	1.660000000000000087e-01	1.630000000000000060e-01
1.300000000000000000e+02	4.584999999999999964e+00	1.630000000000000060e-01	1.630000000000000060e-01
1.310000000000000000e+02	4.589500000000000135e+00	1.650000000000000078e-01	1.630000000000000060e-01
1.320000000000000000e+02	4.594000000000000306e+00	1.650000000000000078e-01	1.630000000000000060e-01
1.330000000000000000e+02	4.598499999999999588e+00	1.650000000000000078e-01	1.630000000000000060e-01
1.340000000000000000e+02	4.603100000000000414e+00	1.650000000000000078e-01	1.630000000000000060e-01
1.350000000000000000e+02	4.607599999999999696e+00	1.640000000000000069e-01	1.630000000000000060e-01
1.360000000000000000e+02	4.612099999999999866e+00	1.660000000000000087e-01	1.630000000000000060e-01
1.370000000000000000e+02	4.616600000000000037e+00	1.650000000000000078e-01	1.630000000000000060e-01
1.380000000000000000e+02	4.621100000000000207e+00	1.650000000000000078e-01	1.630000000000000060e-01
1.390000000000000000e+02	4.625600000000000378e+00	1.650000000000000078e-01	1.630000000000000060e-01
1.400000000000000000e+02	4.630099999999999660e+00	1.650000000000000078e-01	1.630000000000000060e-01
1.410000000000000000e+02	4.634599999999999831e+00	1.650000000000000078e-01	1.630000000000000060e-01
1.420000000000000000e+02	4.639100000000000001e+00	1.660000000000000087e-01	1.630000000000000060e-01
1.430000000000000000e+02	4.643600000000000172e+00	1.650000000000000078e-01	1.630000000000000060e-01
1.440000000000000000e+02	4.648100000000000342e+00	1.660000000000000087e-01	1.630000000000000060e-01
1.450000000000000000e+02	4.652599999999999625e+00	1.650000000000000078e-01	1.630000000000000060e-01
1.460000000000000000e+02	4.657099999999999795e+00	1.660000000000000087e-01	1.630000000000000060e-01
1.470000000000000000e+02	4.661599999999999966e+00	1.660000000000000087e-01	1.630000000000000060e-01
1.480000000000000000e+02	4.666100000000000136e+00	1.650000000000000078e-01	1.630000000000000060e-01
1.490000000000000000e+02	4.670600000000000307e+00	1.660000000000000087e-01	1.630000000000000060e-01
1.500000000000000000e+02	4.675099999999999589e+00	1.670000000000000095e-01	1.630000000000000060e-01
1.510000000000000000e+02	4.679599999999999760e+00	1.670000000000000095e-01	1.630000000000000060e-01
1.520000000000000000e+02	4.684099999999999930e+00	1.660000000000000087e-01	1.630000000000000060e-01
1.530000000000000000e+02	4.688600000000000101e+00	1.660000000000000087e-01	1.630000000000000060e-01
1.540000000000000000e+02	4.693100000000000271e+00	1.650000000000000078e-01	1.630000000000000060e-01
1.550000000000000000e+02	4.697600000000000442e+00	1.670000000000000095e-01	1.640000000000000069e-01
1.560000000000000000e+02	4.702099999999999724e+00	1.650000000000000078e-01	1.640000000000000069e-01
1.570000000000000000e+02	4.706599999999999895e+00	1.660000000000000087e-01	1.640000000000000069e-01
1.580000000000000000e+02	4.711100000000000065e+00	1.650000000000000078e-01	1.640000000000000069e-01
1.590000000000000000e+02	4.715600000000000236e+00	1.650000000000000078e-01	1.640000000000000069e-01
1.600000000000000000e+02	4.720100000000000406e+00	1.660000000000000087e-01	1.640000000000000069e-01
1.610000000000000000e+02	4.724599999999999689e+00	1.660000000000000087e-01	1.640000000000000069e-01
1.620000000000000000e+02	4.729099999999999859e+00	1.660000000000000087e-01	1.640000000000000069e-01
1.630000000000000000e+02	4.733600000000000030e+00	1.660000000000000087e-01	1.640000000000000069e-01
1.640000000000000000e+02	4.738100000000000200e+00	1.650000000000000078e-01	1.640000000000000069e-01
1.650000000000000000e+02	4.742600000000000371e+00	1.650000000000000078e-01	1.640000000000000069e-01
1.660000000000000000e+02	4.747099999999999653e+00	1.650000000000000078e-01	1.640000000000000069e-01
1.670000000000000000e+02	4.751599999999999824e+00	1.650000000000000078e-01	1.640000000000000069e-01
1.680000000000000000e+02	4.756099999999999994e+00	1.660000000000000087e-01	1.640000000000000069e-01
1.690000000000000000e+02	4.760600000000000165e+00	1.660000000000000087e-01	1.640000000000000069e-01
1.700000000000000000e+02	4.765100000000000335e+00	1.670000000000000095e-01	1.640000000000000069e-01
1.710000000000000000e+02	4.769599999999999618e+00	1.660000000000000087e-01	1.640000000000000069e-01
1.720000000000000000e+02	4.774099999999999788e+00	1.660000000000000087e-01	1.640000000000000069e-01
1.730000000000000000e+02	4.778599999999999959e+00	1.650000000000000078e-01	1.640000000000000069e-01
1.740000000000000000e+02	4.783100000000000129e+00	1.670000000000000095e-01	1.640000000000000069e-01
1.750000000000000000e+02	4.787600000000000300e+00	1.680000000000000104e-01	1.640000000000000069e-01
1.760000000000000000e+02	4.792099999999999582e+00	1.670000000000000095e-01	1.640000000000000069e-01
1.770000000000000000e+02	4.796599999999999753e+00	1.670000000000000095e-01	1.640000000000000069e-01
1.780000000000000000e+02	4.801099999999999923e+00	1.670000000000000095e-01	1.640000000000000069e-01
1.790000000000000000e+02	4.805600000000000094e+00	1.670000000000000095e-01	1.640000000000000069e-01
1.800000000000000000e+02	4.810100000000000264e+00	1.660000000000000087e-01	1.650000000000000078e-01
1.810000000000000000e+02	4.814600000000000435e+00	1.660000000000000087e-01	1.650000000000000078e-01
1.820000000000000000e+02	4.819099999999999717e+00	1.660000000000000087e-01	1.650000000000000078e-01
1.830000000000000000e+02	4.823599999999999888e+00	1.660000000000000087e-01	1.650000000000000078e-01
1.840000000000000000e+02	4.828100000000000058e+00	1.660000000000000087e-01	1.650000000000000078e-01
1.850000000000000000e+02	4.832600000000000229e+00	1.660000000000000087e-01	1.650000000000000078e-01
1.860000000000000000e+02	4.837100000000000399e+00	1.650000000000000078e-01	1.650000000000000078e-01
1.870000000000000000e+02	4.841599999999999682e+00	1.660000000000000087e-01	1.650000000000000078e-01
1.880000000000000000e+02	4.846099999999999852e+00	1.660000000000000087e-01	1.650000000000000078e-01
1.890000000000000000e+02	4.850600000000000023e+00	1.680000000000000104e-01	1.650000000000000078e-01
1.900000000000000000e+02	4.855100000000000193e+00	1.680000000000000104e-01	1.650000000000000078e-01
1.910000000000000000e+02	4.859600000000000364e+00	1.670000000000000095e-01	1.650000000000000078e-01
1.920000000000000000e+02	4.864099999999999646e+00	1.690000000000000113e-01	1.650000000000000078e-01
1.930000000000000000e+02	4.868599999999999817e+00	1.670000000000000095e-01	1.650000000000000078e-01
1.940000000000000000e+02	4.873099999999999987e+00	1.690000000000000113e-01	1.650000000000000078e-01
1.950000000000000000e+02	4.877600000000000158e+00	1.690000000000000113e-01	1.650000000000000078e-01
1.960000000000000000e+02	4.882100000000000328e+00	1.680000000000000104e-01	1.650000000000000078e-01
1.970000000000000000e+02	4.886599999999999611e+00	1.680000000000000104e-01	1.650000000000000078e-01
1.980000000000000000e+02	4.891099999999999781e+00	1.700000000000000122e-01	1.650000000000000078e-01
1.990000000000000000e+02	4.895599999999999952e+00	1.680000000000000104e-01	1.650000000000000078e-01
2.000000000000000000e+02	4.900100000000000122e+00	1.690000000000000113e-01	1.650000000000000078e-01
2.010000000000000000e+02	4.904600000000000293e+00	1.680000000000000104e-01	1.650000000000000078e-01
2.020000000000000000e+02	4.909099999999999575e+00	1.700000000000000122e-01	1.650000000000000078e-01
2.030000000000000000e+02	4.913599999999999746e+00	1.690000000000000113e-01	1.660000000000000087e-01
2.040000000000000000e+02	4.918099999999999916e+00	1.700000000000000122e-01	1.660000000000000087e-01
2.050000000000000000e+02	4.922600000000000087e+00	1.690000000000000113e-01	1.660000000000000087e-01
2.060000000000000000e+02	4.927100000000000257e+00	1.680000000000000104e-01	1.660000000000000087e-01
2.070000000000000000e+02	4.931600000000000428e+00	1.700000000000000122e-01	1.660000000000000087e-01
2.080000000000000000e+02	4.936099999999999710e+00	1.690000000000000113e-01	1.660000000000000087e-01
2.090000000000000000e+02	4.940599999999999881e+00	1.700000000000000122e-01	1.660000000000000087e-01
2.100000000000000000e+02	4.945100000000000051e+00	1.700000000000000122e-01	1.660000000000000087e-01
2.110000000000000000e+02	4.949600000000000222e+00	1.700000000000000122e-01	1.660000000000000087e-01
2.120000000000000000e+02	4.954100000000000392e+00	1.710000000000000131e-01	1.660000000000000087e-01
2.130000000000000000e+02	4.958599999999999675e+00	1.690000000000000113e-01	1.660000000000000087e-01
2.140000000000000000e+02	4.963099999999999845e+00	1.710000000000000131e-01	1.660000000000000087e-01
2.150000000000000000e+02	4.967600000000000016e+00	1.700000000000000122e-01	1.660000000000000087e-01
2.160000000000000000e+02	4.972100000000000186e+00	1.700000000000000122e-01	1.660000000000000087e-01
2.170000000000000000e+02	4.976600000000000357e+00	1.710000000000000131e-01	1.660000000000000087e-01
2.180000000000000000e+02	4.981099999999999639e+00	1.690000000000000113e-01	1.660000000000000087e-01
2.190000000000000000e+02	4.985599999999999810e+00	1.710000000000000131e-01	1.660000000000000087e-01
2.200000000000000000e+02	4.990099999999999980e+00	1.700000000000000122e-01	1.660000000000000087e-01
2.210000000000000000e+02	4.994600000000000151e+00	1.700000000000000122e-01	1.660000000000000087e-01
2.220000000000000000e+02	4.999100000000000321e+00	1.690000000000000113e-01	1.660000000000000087e-01
2.230000000000000000e+02	5.003599999999999604e+00	1.690000000000000113e-01	1.660000000000000087e-01
2.240000000000000000e+02	5.008099999999999774e+00	1.710000000000000131e-01	1.670000000000000095e-01
2.250000000000000000e+02	5.012599999999999945e+00	1.700000000000000122e-01	1.670000000000000095e-01
2.260000000000000000e+02	5.017100000000000115e+00	1.700000000000000122e-01	1.670000000000000095e-01
2.270000000000000000e+02	5.021600000000000286e+00	1.700000000000000122e-01	1.670000000000000095e-01
2.280000000000000000e+02	5.026099999999999568e+00	1.710000000000000131e-01	1.670000000000000095e-01
2.290000000000000000e+02	5.030599999999999739e+00	1.719999999999999862e-01	1.670000000000000095e-01
2.300000000000000000e+02	5.035099999999999909e+00	1.700000000000000122e-01	1.670000000000000095e-01
2.310000000000000000e+02	5.039600000000000080e+00	1.710000000000000131e-01	1.670000000000000095e-01
2.320000000000000000e+02	5.044100000000000250e+00	1.710000000000000131e-01	1.670000000000000095e-01
2.330000000000000000e+02	5.048600000000000421e+00	1.710000000000000131e-01	1.670000000000000095e-01
2.340000000000000000e+02	5.053099999999999703e+00	1.719999999999999862e-01	1.670000000000000095e-01
2.350000000000000000e+02	5.057599999999999874e+00	1.700000000000000122e-01	1.670000000000000095e-01
2.360000000000000000e+02	5.062100000000000044e+00	1.719999999999999862e-01	1.670000000000000095e-01
2.370000000000000000e+02	5.066600000000000215e+00	1.710000000000000131e-01	1.670000000000000095e-01
2.380000000000000000e+02	5.071100000000000385e+00	1.719999999999999862e-01	1.670000000000000095e-01
2.390000000000000000e+02	5.075599999999999667e+00	1.710000000000000131e-01	1.670000000000000095e-01
2.400000000000000000e+02	5.080099999999999838e+00	1.719999999999999862e-01	1.670000000000000095e-01
2.410000000000000000e+02	5.084600000000000009e+00	1.710000000000000131e-01	1.670000000000000095e-01
2.420000000000000000e+02	5.089100000000000179e+00	1.710000000000000131e-01	1.670000000000000095e-01
2.430000000000000000e+02	5.093600000000000350e+00	1.729999999999999871e-01	1.670000000000000095e-01
2.440000000000000000e+02	5.098099999999999632e+00	1.719999999999999862e-01	1.670000000000000095e-01
2.450000000000000000e+02	5.102599999999999802e+00	1.719999999999999862e-01	1.680000000000000104e-01
2.460000000000000000e+02	5.107099999999999973e+00	1.719999999999999862e-01	1.680000000000000104e-01
2.470000000000000000e+02	5.111600000000000144e+00	1.719999999999999862e-01	1.680000000000000104e-01
2.480000000000000000e+02	5.116100000000000314e+00	1.719999999999999862e-01	1.680000000000000104e-01
2.490000000000000000e+02	5.120599999999999596e+00	1.719999999999999862e-01	1.680000000000000104e-01
2.500000000000000000e+02	5.125099999999999767e+00	1.719999999999999862e-01	1.680000000000000104e-01
2.510000000000000000e+02	5.129599999999999937e+00	1.729999999999999871e-01	1.680000000000000104e-01
2.520000000000000000e+02	5.134100000000000108e+00	1.719999999999999862e-01	1.680000000000000104e-01
2.530000000000000000e+02	5.138600000000000279e+00	1.719999999999999862e-01	1.680000000000000104e-01
2.540000000000000000e+02	5.143099999999999561e+00	1.719999999999999862e-01	1.680000000000000104e-01
2.550000000000000000e+02	5.147599999999999731e+00	1.729999999999999871e-01	1.680000000000000104e-01
2.560000000000000000e+02	5.152099999999999902e+00	1.739999999999999880e-01	1.680000000000000104e-01
2.570000000000000000e+02	5.156600000000000072e+00	1.710000000000000131e-01	1.680000000000000104e-01
2.580000000000000000e+02	5.161100000000000243e+00	1.749999999999999889e-01	1.680000000000000104e-01
2.590000000000000000e+02	5.165600000000000414e+00	1.710000000000000131e-01	1.680000000000000104e-01
2.600000000000000000e+02	5.170099999999999696e+00	1.729999999999999871e-01	1.680000000000000104e-01
2.610000000000000000e+02	5.174599999999999866e+00	1.719999999999999862e-01	1.680000000000000104e-01
2.620000000000000000e+02	5.179100000000000037e+00	1.719999999999999862e-01	1.680000000000000104e-01
2.630000000000000000e+02	5.183600000000000207e+00	1.719999999999999862e-01	1.680000000000000104e-01
2.640000000000000000e+02	5.188100000000000378e+00	1.719999999999999862e-01	1.680000000000000104e-01
2.650000000000000000e+02	5.192599999999999660e+00	1.719999999999999862e-01	1.690000000000000113e-01
2.660000000000000000e+02	5.197099999999999831e+00	1.729999999999999871e-01	1.690000000000000113e-01
2.670000000000000000e+02	5.201600000000000001e+00	1.710000000000000131e-01	1.690000000000000113e-01
2.680000000000000000e+02	5.206100000000000172e+00	1.749999999999999889e-01	1.690000000000000113e-01
2.690000000000000000e+02	5.210600000000000342e+00	1.719999999999999862e-01	1.690000000000000113e-01
2.700000000000000000e+02	5.215099999999999625e+00	1.739999999999999880e-01	1.690000000000000113e-01
2.710000000000000000e+02	5.219599999999999795e+00	1.729999999999999871e-01	1.690000000000000113e-01
2.720000000000000000e+02	5.224099999999999966e+00	1.719999999999999862e-01	1.690000000000000113e-01
2.730000000000000000e+02	5.228600000000000136e+00	1.719999999999999862e-01	1.690000000000000113e-01
2.740000000000000000e+02	5.233100000000000307e+00	1.710000000000000131e-01	1.690000000000000113e-01
2.750000000000000000e+02	5.237599999999999589e+00	1.729999999999999871e-01	1.690000000000000113e-01
2.760000000000000000e+02	5.242099999999999760e+00	1.719999999999999862e-01	1.690000000000000113e-01
2.770000000000000000e+02	5.246599999999999930e+00	1.719999999999999862e-01	1.690000000000000113e-01
2.780000000000000000e+02	5.251100000000000101e+00	1.729999999999999871e-01	1.690000000000000113e-01
2.790000000000000000e+02	5.255600000000000271e+00	1.710000000000000131e-01	1.690000000000000113e-01
2.800000000000000000e+02	5.260100000000000442e+00	1.739999999999999880e-01	1.690000000000000113e-01
2.810000000000000000e+02	5.264599999999999724e+00	1.729999999999999871e-01	1.690000000000000113e-01
2.820000000000000000e+02	5.269099999999999895e+00	1.719999999999999862e-01	1.690000000000000113e-01
2.830000000000000000e+02	5.273600000000000065e+00	1.739999999999999880e-01	1.700000000000000122e-01
2.840000000000000000e+02	5.278100000000000236e+00	1.729999999999999871e-01	1.700000000000000122e-01
2.850000000000000000e+02	5.282600000000000406e+00	1.719999999999999862e-01	1.700000000000000122e-01
2.860000000000000000e+02	5.287099999999999689e+00	1.719999999999999862e-01	1.700000000000000122e-01
2.870000000000000000e+02	5.291599999999999859e+00	1.719999999999999862e-01	1.700000000000000122e-01
2.880000000000000000e+02	5.296100000000000030e+00	1.719999999999999862e-01	1.700000000000000122e-01
2.890000000000000000e+02	5.300600000000000200e+00	1.710000000000000131e-01	1.700000000000000122e-01
2.900000000000000000e+02	5.305100000000000371e+00	1.719999999999999862e-01	1.700000000000000122e-01
2.910000000000000000e+02	5.309599999999999653e+00	1.710000000000000131e-01	1.700000000000000122e-01
2.920000000000000000e+02	5.314099999999999824e+00	1.729999999999999871e-01	1.700000000000000122e-01
2.930000000000000000e+02	5.318599999999999994e+00	1.700000000000000122e-01	1.700000000000000122e-01
2.940000000000000000e+02	5.323100000000000165e+00	1.710000000000000131e-01	1.700000000000000122e-01
2.950000000000000000e+02	5.327600000000000335e+00	1.729999999999999871e-01	1.700000000000000122e-01
2.960000000000000000e+02	5.332099999999999618e+00	1.700000000000000122e-01	1.700000000000000122e-01
2.970000000000000000e+02	5.336599999999999788e+00	1.719999999999999862e-01	1.700000000000000122e-01
2.980000000000000000e+02	5.341099999999999959e+00	1.710000000000000131e-01	1.700000000000000122e-01
2.990000000000000000e+02	5.345600000000000129e+00	1.719999999999999862e-01	1.700000000000000122e-01
3.000000000000000000e+02	5.350100000000000300e+00	1.739999999999999880e-01	1.700000000000000122e-01
3.010000000000000000e+02	5.354599999999999582e+00	1.739999999999999880e-01	1.700000000000000122e-01
3.020000000000000000e+02	5.359099999999999753e+00	1.739999999999999880e-01	1.710000000000000131e-01
3.030000000000000000e+02	5.363599999999999923e+00	1.729999999999999871e-01	1.710000000000000131e-01
3.040000000000000000e+02	5.368100000000000094e+00	1.749999999999999889e-01	1.710000000000000131e-01
3.050000000000000000e+02	5.372600000000000264e+00	1.719999999999999862e-01	1.710000000000000131e-01
3.060000000000000000e+02	5.377100000000000435e+00	1.729999999999999871e-01	1.710000000000000131e-01
3.070000000000000000e+02	5.381599999999999717e+00	1.739999999999999880e-01	1.710000000000000131e-01
3.080000000000000000e+02	5.386099999999999888e+00	1.729999999999999871e-01	1.710000000000000131e-01
3.090000000000000000e+02	5.390600000000000058e+00	1.759999999999999898e-01	1.710000000000000131e-01
3.100000000000000000e+02	5.395100000000000229e+00	1.739999999999999880e-01	1.710000000000000131e-01
3.110000000000000000e+02	5.399600000000000399e+00	1.749999999999999889e-01	1.710000000000000131e-01
3.120000000000000000e+02	5.404099999999999682e+00	1.749999999999999889e-01	1.710000000000000131e-01
3.130000000000000000e+02	5.408599999999999852e+00	1.729999999999999871e-01	1.710000000000000131e-01
3.140000000000000000e+02	5.413100000000000023e+00	1.759999999999999898e-01	1.710000000000000131e-01
3.150000000000000000e+02	5.417600000000000193e+00	1.739999999999999880e-01	1.710000000000000131e-01
3.160000000000000000e+02	5.422100000000000364e+00	1.749999999999999889e-01	1.710000000000000131e-01
3.170000000000000000e+02	5.426599999999999646e+00	1.749999999999999889e-01	1.710000000000000131e-01
3.180000000000000000e+02	5.431099999999999817e+00	1.739999999999999880e-01	1.710000000000000131e-01
3.190000000000000000e+02	5.435599999999999987e+00	1.769999999999999907e-01	1.719999999999999862e-01
3.200000000000000000e+02	5.440100000000000158e+00	1.749999999999999889e-01	1.719999999999999862e-01
3.210000000000000000e+02	5.444600000000000328e+00	1.759999999999999898e-01	1.719999999999999862e-01
3.220000000000000000e+02	5.449099999999999611e+00	1.759999999999999898e-01	1.719999999999999862e-01
3.230000000000000000e+02	5.453599999999999781e+00	1.759999999999999898e-01	1.719999999999999862e-01
3.240000000000000000e+02	5.458099999999999952e+00	1.749999999999999889e-01	1.719999999999999862e-01
3.250000000000000000e+02	5.462600000000000122e+00	1.759999999999999898e-01	1.719999999999999862e-01
3.260000000000000000e+02	5.467100000000000293e+00	1.749999999999999889e-01	1.719999999999999862e-01
3.270000000000000000e+02	5.471599999999999575e+00	1.739999999999999880e-01	1.719999999999999862e-01
3.280000000000000000e+02	5.476099999999999746e+00	1.749999999999999889e-01	1.719999999999999862e-01
3.290000000000000000e+02	5.480599999999999916e+00	1.749999999999999889e-01	1.719999999999999862e-01
3.300000000000000000e+02	5.485100000000000087e+00	1.749999999999999889e-01	1.719999999999999862e-01
3.310000000000000000e+02	5.489600000000000257e+00	1.759999999999999898e-01	1.719999999999999862e-01
3.320000000000000000e+02	5.494100000000000428e+00	1.759999999999999898e-01	1.719999999999999862e-01
3.330000000000000000e+02	5.498599999999999710e+00	1.749999999999999889e-01	1.719999999999999862e-01
3.340000000000000000e+02	5.503099999999999881e+00	1.729999999999999871e-01	1.719999999999999862e-01
3.350000000000000000e+02	5.507600000000000051e+00	1.739999999999999880e-01	1.719999999999999862e-01
3.360000000000000000e+02	5.512100000000000222e+00	1.759999999999999898e-01	1.719999999999999862e-01
3.370000000000000000e+02	5.516600000000000392e+00	1.759999999999999898e-01	1.729999999999999871e-01
3.380000000000000000e+02	5.521099999999999675e+00	1.759999999999999898e-01	1.729999999999999871e-01
3.390000000000000000e+02	5.525599999999999845e+00	1.769999999999999907e-01	1.729999999999999871e-01
3.400000000000000000e+02	5.530100000000000016e+00	1.769999999999999907e-01	1.729999999999999871e-01
3.410000000000000000e+02	5.534600000000000186e+00	1.749999999999999889e-01	1.729999999999999871e-01
3.420000000000000000e+02	5.539100000000000357e+00	1.759999999999999898e-01	1.729999999999999871e-01
3.430000000000000000e+02	5.543599999999999639e+00	1.769999999999999907e-01	1.729999999999999871e-01
3.440000000000000000e+02	5.548099999999999810e+00	1.749999999999999889e-01	1.729999999999999871e-01
3.450000000000000000e+02	5.552599999999999980e+00	1.759999999999999898e-01	1.729999999999999871e-01
3.460000000000000000e+02	5.557100000000000151e+00	1.779999999999999916e-01	1.729999999999999871e-01
3.470000000000000000e+02	5.561600000000000321e+00	1.749999999999999889e-01	1.729999999999999871e-01
3.480000000000000000e+02	5.566099999999999604e+00	1.759999999999999898e-01	1.729999999999999871e-01
3.490000000000000000e+02	5.570599999999999774e+00	1.759999999999999898e-01	1.729999999999999871e-01
3.500000000000000000e+02	5.575099999999999945e+00	1.749999999999999889e-01	1.729999999999999871e-01
3.510000000000000000e+02	5.579600000000000115e+00	1.749999999999999889e-01	1.729999999999999871e-01
3.520000000000000000e+02	5.584100000000000286e+00	1.739999999999999880e-01	1.729999999999999871e-01
3.530000000000000000e+02	5.588599999999999568e+00	1.769999999999999907e-01	1.739999999999999880e-01
3.540000000000000000e+02	5.593099999999999739e+00	1.749999999999999889e-01	1.739999999999999880e-01
3.550000000000000000e+02	5.597599999999999909e+00	1.749999999999999889e-01	1.739999999999999880e-01
3.560000000000000000e+02	5.602100000000000080e+00	1.789999999999999925e-01	1.739999999999999880e-01
3.570000000000000000e+02	5.606600000000000250e+00	1.759999999999999898e-01	1.739999999999999880e-01
3.580000000000000000e+02	5.611100000000000421e+00	1.779999999999999916e-01	1.739999999999999880e-01
3.590000000000000000e+02	5.615599999999999703e+00	1.779999999999999916e-01	1.739999999999999880e-01
3.600000000000000000e+02	5.620099999999999874e+00	1.759999999999999898e-01	1.739999999999999880e-01
3.610000000000000000e+02	5.624600000000000044e+00	1.759999999999999898e-01	1.739999999999999880e-01
3.620000000000000000e+02	5.629100000000000215e+00	1.749999999999999889e-01	1.739999999999999880e-01
3.630000000000000000e+02	5.633600000000000385e+00	1.769999999999999907e-01	1.739999999999999880e-01
3.640000000000000000e+02	5.638099999999999667e+00	1.749999999999999889e-01	1.739999999999999880e-01
3.650000000000000000e+02	5.642599999999999838e+00	1.759999999999999898e-01	1.739999999999999880e-01
3.660000000000000000e+02	5.647100000000000009e+00	1.769999999999999907e-01	1.739999999999999880e-01
3.670000000000000000e+02	5.651600000000000179e+00	1.749999999999999889e-01	1.739999999999999880e-01
3.680000000000000000e+02	5.656100000000000350e+00	1.759999999999999898e-01	1.739999999999999880e-01
3.690000000000000000e+02	5.660599999999999632e+00	1.759999999999999898e-01	1.739999999999999880e-01
3.700000000000000000e+02	5.665099999999999802e+00	1.759999999999999898e-01	1.749999999999999889e-01
3.710000000000000000e+02	5.669599999999999973e+00	1.759999999999999898e-01	1.749999999999999889e-01
3.720000000000000000e+02	5.674100000000000144e+00	1.789999999999999925e-01	1.749999999999999889e-01
3.730000000000000000e+02	5.678600000000000314e+00	1.779999999999999916e-01	1.749999999999999889e-01
3.740000000000000000e+02	5.683099999999999596e+00	1.749999999999999889e-01	1.749999999999999889e-01
3.750000000000000000e+02	5.687599999999999767e+00	1.769999999999999907e-01	1.749999999999999889e-01
3.760000000000000000e+02	5.692099999999999937e+00	1.769999999999999907e-01	1.749999999999999889e-01
3.770000000000000000e+02	5.696600000000000108e+00	1.769999999999999907e-01	1.749999999999999889e-01
3.780000000000000000e+02	5.701100000000000279e+00	1.759999999999999898e-01	1.749999999999999889e-01
3.790000000000000000e+02	5.705599999999999561e+00	1.739999999999999880e-01	1.749999999999999889e-01
3.800000000000000000e+02	5.710099999999999731e+00	1.769999999999999907e-01	1.749999999999999889e-01
3.810000000000000000e+02	5.714599999999999902e+00	1.749999999999999889e-01	1.749999999999999889e-01
3.820000000000000000e+02	5.719100000000000072e+00	1.759999999999999898e-01	1.749999999999999889e-01
3.830000000000000000e+02	5.723600000000000243e+00	1.769999999999999907e-01	1.749999999999999889e-01
3.840000000000000000e+02	5.728100000000000414e+00	1.749999999999999889e-01	1.749999999999999889e-01
3.850000000000000000e+02	5.732599999999999696e+00	1.749999999999999889e-01	1.749999999999999889e-01
3.860000000000000000e+02	5.737099999999999866e+00	1.749999999999999889e-01	1.759999999999999898e-01
3.870000000000000000e+02	5.741600000000000037e+00	1.759999999999999898e-01	1.759999999999999898e-01
3.880000000000000000e+02	5.746100000000000207e+00	1.769999999999999907e-01	1.759999999999999898e-01
3.890000000000000000e+02	5.750600000000000378e+00	1.769999999999999907e-01	1.759999999999999898e-01
3.900000000000000000e+02	5.755099999999999660e+00	1.769999999999999907e-01	1.759999999999999898e-01
3.910000000000000000e+02	5.759599999999999831e+00	1.729999999999999871e-01	1.759999999999999898e-01
3.920000000000000000e+02	5.764100000000000001e+00	1.769999999999999907e-01	1.759999999999999898e-01
3.930000000000000000e+02	5.768600000000000172e+00	1.749999999999999889e-01	1.759999999999999898e-01
3.940000000000000000e+02	5.773100000000000342e+00	1.749999999999999889e-01	1.759999999999999898e-01
3.950000000000000000e+02	5.777599999999999625e+00	1.749999999999999889e-01	1.759999999999999898e-01
3.960000000000000000e+02	5.782099999999999795e+00	1.739999999999999880e-01	1.759999999999999898e-01
3.970000000000000000e+02	5.786599999999999966e+00	1.749999999999999889e-01	1.759999999999999898e-01
3.980000000000000000e+02	5.791100000000000136e+00	1.759999999999999898e-01	1.759999999999999898e-01
3.990000000000000000e+02	5.795600000000000307e+00	1.739999999999999880e-01	1.759999999999999898e-01
4.000000000000000000e+02	5.800099999999999589e+00	1.759999999999999898e-01	1.759999999999999898e-01
4.010000000000000000e+02	5.804700000000000415e+00	1.729999999999999871e-01	1.769999999999999907e-01
4.020000000000000000e+02	5.809199999999999697e+00	1.769999999999999907e-01	1.769999999999999907e-01
4.030000000000000000e+02	5.813699999999999868e+00	1.729999999999999871e-01	1.769999999999999907e-01
4.040000000000000000e+02	5.818200000000000038e+00	1.749999999999999889e-01	1.769999999999999907e-01
4.050000000000000000e+02	5.822700000000000209e+00	1.749999999999999889e-01	1.769999999999999907e-01
4.060000000000000000e+02	5.827200000000000379e+00	1.739999999999999880e-01	1.769999999999999907e-01
4.070000000000000000e+02	5.831699999999999662e+00	1.729999999999999871e-01	1.769999999999999907e-01
4.080000000000000000e+02	5.836199999999999832e+00	1.729999999999999871e-01	1.769999999999999907e-01
4.090000000000000000e+02	5.840700000000000003e+00	1.739999999999999880e-01	1.769999999999999907e-01
4.100000000000000000e+02	5.845200000000000173e+00	1.749999999999999889e-01	1.769999999999999907e-01
4.110000000000000000e+02	5.849700000000000344e+00	1.739999999999999880e-01	1.769999999999999907e-01
4.120000000000000000e+02	5.854199999999999626e+00	1.789999999999999925e-01	1.769999999999999907e-01
4.130000000000000000e+02	5.858699999999999797e+00	1.759999999999999898e-01	1.769999999999999907e-01
4.140000000000000000e+02	5.863199999999999967e+00	1.769999999999999907e-01	1.769999999999999907e-01
4.150000000000000000e+02	5.867700000000000138e+00	1.759999999999999898e-01	1.769999999999999907e-01
4.160000000000000000e+02	5.872200000000000308e+00	1.769999999999999907e-01	1.769999999999999907e-01
4.170000000000000000e+02	5.876699999999999591e+00	1.779999999999999916e-01	1.779999999999999916e-01
4.180000000000000000e+02	5.881199999999999761e+00	1.749999999999999889e-01	1.779999999999999916e-01
4.190000000000000000e+02	5.885699999999999932e+00	1.799999999999999933e-01	1.779999999999999916e-01
4.200000000000000000e+02	5.890200000000000102e+00	1.769999999999999907e-01	1.779999999999999916e-01
4.210000000000000000e+02	5.894700000000000273e+00	1.779999999999999916e-01	1.779999999999999916e-01
4.220000000000000000e+02	5.899200000000000443e+00	1.789999999999999925e-01	1.779999999999999916e-01
4.230000000000000000e+02	5.903699999999999726e+00	1.759999999999999898e-01	1.779999999999999916e-01
4.240000000000000000e+02	5.908199999999999896e+00	1.789999999999999925e-01	1.779999999999999916e-01
4.250000000000000000e+02	5.912700000000000067e+00	1.769999999999999907e-01	1.779999999999999916e-01
4.260000000000000000e+02	5.917200000000000237e+00	1.779999999999999916e-01	1.779999999999999916e-01
4.270000000000000000e+02	5.921700000000000408e+00	1.769999999999999907e-01	1.779999999999999916e-01
4.280000000000000000e+02	5.926199999999999690e+00	1.789999999999999925e-01	1.779999999999999916e-01
4.290000000000000000e+02	5.930699999999999861e+00	1.779999999999999916e-01	1.779999999999999916e-01
4.300000000000000000e+02	5.935200000000000031e+00	1.779999999999999916e-01	1.779999999999999916e-01
4.310000000000000000e+02	5.939700000000000202e+00	1.779999999999999916e-01	1.779999999999999916e-01
4.320000000000000000e+02	5.944200000000000372e+00	1.779999999999999916e-01	1.789999999999999925e-01
4.330000000000000000e+02	5.948699999999999655e+00	1.769999999999999907e-01	1.789999999999999925e-01
4.340000000000000000e+02	5.953199999999999825e+00	1.809999999999999942e-01	1.789999999999999925e-01
4.350000000000000000e+02	5.957699999999999996e+00	1.769999999999999907e-01	1.789999999999999925e-01
4.360000000000000000e+02	5.962200000000000166e+00	1.789999999999999925e-01	1.789999999999999925e-01
4.370000000000000000e+02	5.966700000000000337e+00	1.779999999999999916e-01	1.789999999999999925e-01
4.380000000000000000e+02	5.971199999999999619e+00	1.779999999999999916e-01	1.789999999999999925e-01
4.390000000000000000e+02	5.975699999999999790e+00	1.799999999999999933e-01	1.789999999999999925e-01
4.400000000000000000e+02	5.980199999999999960e+00	1.749999999999999889e-01	1.789999999999999925e-01
4.410000000000000000e+02	5.984700000000000131e+00	1.789999999999999925e-01	1.789999999999999925e-01
4.420000000000000000e+02	5.989200000000000301e+00	1.769999999999999907e-01	1.789999999999999925e-01
4.430000000000000000e+02	5.993699999999999584e+00	1.799999999999999933e-01	1.789999999999999925e-01
4.440000000000000000e+02	5.998199999999999754e+00	1.789999999999999925e-01	1.789999999999999925e-01
4.450000000000000000e+02	6.002699999999999925e+00	1.779999999999999916e-01	1.789999999999999925e-01
4.460000000000000000e+02	6.007200000000000095e+00	1.799999999999999933e-01	1.789999999999999925e-01
4.470000000000000000e+02	6.011700000000000266e+00	1.769999999999999907e-01	1.799999999999999933e-01
4.480000000000000000e+02	6.016200000000000436e+00	1.779999999999999916e-01	1.799999999999999933e-01
4.490000000000000000e+02	6.020699999999999719e+00	1.799999999999999933e-01	1.799999999999999933e-01
4.500000000000000000e+02	6.025199999999999889e+00	1.789999999999999925e-01	1.799999999999999933e-01
4.510000000000000000e+02	6.029700000000000060e+00	1.789999999999999925e-01	1.799999999999999933e-01
4.520000000000000000e+02	6.034200000000000230e+00	1.769999999999999907e-01	1.799999999999999933e-01
4.530000000000000000e+02	6.038700000000000401e+00	1.799999999999999933e-01	1.799999999999999933e-01
4.540000000000000000e+02	6.043199999999999683e+00	1.779999999999999916e-01	1.799999999999999933e-01
4.550000000000000000e+02	6.047699999999999854e+00	1.789999999999999925e-01	1.799999999999999933e-01
4.560000000000000000e+02	6.052200000000000024e+00	1.799999999999999933e-01	1.799999999999999933e-01
4.570000000000000000e+02	6.056700000000000195e+00	1.759999999999999898e-01	1.799999999999999933e-01
4.580000000000000000e+02	6.061200000000000365e+00	1.799999999999999933e-01	1.799999999999999933e-01
4.590000000000000000e+02	6.065699999999999648e+00	1.799999999999999933e-01	1.799999999999999933e-01
4.600000000000000000e+02	6.070199999999999818e+00	1.779999999999999916e-01	1.799999999999999933e-01
4.610000000000000000e+02	6.074699999999999989e+00	1.809999999999999942e-01	1.809999999999999942e-01
4.620000000000000000e+02	6.079200000000000159e+00	1.779999999999999916e-01	1.809999999999999942e-01
4.630000000000000000e+02	6.083700000000000330e+00	1.789999999999999925e-01	1.809999999999999942e-01
4.640000000000000000e+02	6.088199999999999612e+00	1.789999999999999925e-01	1.809999999999999942e-01
4.650000000000000000e+02	6.092699999999999783e+00	1.809999999999999942e-01	1.809999999999999942e-01
4.660000000000000000e+02	6.097199999999999953e+00	1.779999999999999916e-01	1.809999999999999942e-01
4.670000000000000000e+02	6.101700000000000124e+00	1.789999999999999925e-01	1.809999999999999942e-01
4.680000000000000000e+02	6.106200000000000294e+00	1.789999999999999925e-01	1.809999999999999942e-01
4.690000000000000000e+02	6.110699999999999577e+00	1.799999999999999933e-01	1.809999999999999942e-01
4.700000000000000000e+02	6.115199999999999747e+00	1.799999999999999933e-01	1.809999999999999942e-01
4.710000000000000000e+02	6.119699999999999918e+00	1.789999999999999925e-01	1.809999999999999942e-01
4.720000000000000000e+02	6.124200000000000088e+00	1.789999999999999925e-01	1.809999999999999942e-01
4.730000000000000000e+02	6.128700000000000259e+00	1.779999999999999916e-01	1.809999999999999942e-01
4.740000000000000000e+02	6.133200000000000429e+00	1.789999999999999925e-01	1.809999999999999942e-01
4.750000000000000000e+02	6.137699999999999712e+00	1.819999999999999951e-01	1.809999999999999942e-01
4.760000000000000000e+02	6.142199999999999882e+00	1.769999999999999907e-01	1.819999999999999951e-01
4.770000000000000000e+02	6.146700000000000053e+00	1.809999999999999942e-01	1.819999999999999951e-01
4.780000000000000000e+02	6.151200000000000223e+00	1.799999999999999933e-01	1.819999999999999951e-01
4.790000000000000000e+02	6.155700000000000394e+00	1.769999999999999907e-01	1.819999999999999951e-01
4.800000000000000000e+02	6.160199999999999676e+00	1.779999999999999916e-01	1.819999999999999951e-01
4.810000000000000000e+02	6.164699999999999847e+00	1.779999999999999916e-01	1.819999999999999951e-01
4.820000000000000000e+02	6.169200000000000017e+00	1.799999999999999933e-01	1.819999999999999951e-01
4.830000000000000000e+02	6.173700000000000188e+00	1.839999999999999969e-01	1.819999999999999951e-01
4.840000000000000000e+02	6.178200000000000358e+00	1.789999999999999925e-01	1.819999999999999951e-01
4.850000000000000000e+02	6.182699999999999640e+00	1.819999999999999951e-01	1.819999999999999951e-01
4.860000000000000000e+02	6.187199999999999811e+00	1.779999999999999916e-01	1.819999999999999951e-01
4.870000000000000000e+02	6.191699999999999982e+00	1.829999999999999960e-01	1.819999999999999951e-01
4.880000000000000000e+02	6.196200000000000152e+00	1.789999999999999925e-01	1.819999999999999951e-01
4.890000000000000000e+02	6.200700000000000323e+00	1.789999999999999925e-01	1.819999999999999951e-01
4.900000000000000000e+02	6.205199999999999605e+00	1.779999999999999916e-01	1.829999999999999960e-01
4.910000000000000000e+02	6.209699999999999775e+00	1.779999999999999916e-01	1.829999999999999960e-01
4.920000000000000000e+02	6.214199999999999946e+00	1.799999999999999933e-01	1.829999999999999960e-01
4.930000000000000000e+02	6.218700000000000117e+00	1.799999999999999933e-01	1.829999999999999960e-01
4.940000000000000000e+02	6.223200000000000287e+00	1.799999999999999933e-01	1.829999999999999960e-01
4.950000000000000000e+02	6.227699999999999569e+00	1.819999999999999951e-01	1.829999999999999960e-01
4.960000000000000000e+02	6.232199999999999740e+00	1.779999999999999916e-01	1.829999999999999960e-01
4.970000000000000000e+02	6.236699999999999910e+00	1.799999999999999933e-01	1.829999999999999960e-01
4.980000000000000000e+02	6.241200000000000081e+00	1.789999999999999925e-01	1.829999999999999960e-01
4.990000000000000000e+02	6.245700000000000252e+00	1.799999999999999933e-01	1.829999999999999960e-01
5.000000000000000000e+02	6.250200000000000422e+00	1.789999999999999925e-01	1.829999999999999960e-01
5.010000000000000000e+02	6.254699999999999704e+00	1.779999999999999916e-01	1.829999999999999960e-01
5.020000000000000000e+02	6.259199999999999875e+00	1.789999999999999925e-01	1.829999999999999960e-01
5.030000000000000000e+02	6.263700000000000045e+00	1.799999999999999933e-01	1.829999999999999960e-01
5.040000000000000000e+02	6.268200000000000216e+00	1.779999999999999916e-01	1.839999999999999969e-01
5.050000000000000000e+02	6.272700000000000387e+00	1.799999999999999933e-01	1.839999999999999969e-01
5.060000000000000000e+02	6.277199999999999669e+00	1.769999999999999907e-01	1.839999999999999969e-01
5.070000000000000000e+02	6.281699999999999839e+00	1.799999999999999933e-01	1.839999999999999969e-01
5.080000000000000000e+02	6.286200000000000010e+00	1.779999999999999916e-01	1.839999999999999969e-01
5.090000000000000000e+02	6.290700000000000180e+00	1.799999999999999933e-01	1.839999999999999969e-01
5.100000000000000000e+02	6.295200000000000351e+00	1.789999999999999925e-01	1.839999999999999969e-01
5.110000000000000000e+02	6.299699999999999633e+00	1.809999999999999942e-01	1.839999999999999969e-01
5.120000000000000000e+02	6.304199999999999804e+00	1.789999999999999925e-01	1.839999999999999969e-01
5.130000000000000000e+02	6.308699999999999974e+00	1.789999999999999925e-01	1.839999999999999969e-01
5.140000000000000000e+02	6.313200000000000145e+00	1.789999999999999925e-01	1.839999999999999969e-01
5.150000000000000000e+02	6.317700000000000315e+00	1.779999999999999916e-01	1.839999999999999969e-01
5.160000000000000000e+02	6.322199999999999598e+00	1.789999999999999925e-01	1.839999999999999969e-01
5.170000000000000000e+02	6.326699999999999768e+00	1.789999999999999925e-01	1.839999999999999969e-01
5.180000000000000000e+02	6.331199999999999939e+00	1.759999999999999898e-01	1.849999999999999978e-01
5.190000000000000000e+02	6.335700000000000109e+00	1.799999999999999933e-01	1.849999999999999978e-01
5.200000000000000000e+02	6.340200000000000280e+00	1.779999999999999916e-01	1.849999999999999978e-01
5.210000000000000000e+02	6.344699999999999562e+00	1.779999999999999916e-01	1.849999999999999978e-01
5.220000000000000000e+02	6.349199999999999733e+00	1.799999999999999933e-01	1.849999999999999978e-01
5.230000000000000000e+02	6.353699999999999903e+00	1.789999999999999925e-01	1.849999999999999978e-01
5.240000000000000000e+02	6.358200000000000074e+00	1.799999999999999933e-01	1.849999999999999978e-01
5.250000000000000000e+02	6.362700000000000244e+00	1.799999999999999933e-01	1.849999999999999978e-01
5.260000000000000000e+02	6.367200000000000415e+00	1.809999999999999942e-01	1.849999999999999978e-01
5.270000000000000000e+02	6.371699999999999697e+00	1.809999999999999942e-01	1.849999999999999978e-01
5.280000000000000000e+02	6.376199999999999868e+00	1.809999999999999942e-01	1.849999999999999978e-01
5.290000000000000000e+02	6.380700000000000038e+00	1.789999999999999925e-01	1.849999999999999978e-01
5.300000000000000000e+02	6.385200000000000209e+00	1.809999999999999942e-01	1.849999999999999978e-01
5.310000000000000000e+02	6.389700000000000379e+00	1.809999999999999942e-01	1.849999999999999978e-01
5.320000000000000000e+02	6.394199999999999662e+00	1.809999999999999942e-01	1.859999999999999987e-01
5.330000000000000000e+02	6.398699999999999832e+00	1.809999999999999942e-01	1.859999999999999987e-01
5.340000000000000000e+02	6.403200000000000003e+00	1.809999999999999942e-01	1.859999999999999987e-01
5.350000000000000000e+02	6.407700000000000173e+00	1.809999999999999942e-01	1.859999999999999987e-01
5.360000000000000000e+02	6.412200000000000344e+00	1.819999999999999951e-01	1.859999999999999987e-01
5.370000000000000000e+02	6.416699999999999626e+00	1.819999999999999951e-01	1.859999999999999987e-01
5.380000000000000000e+02	6.421199999999999797e+00	1.819999999999999951e-01	1.859999999999999987e-01
5.390000000000000000e+02	6.425699999999999967e+00	1.809999999999999942e-01	1.859999999999999987e-01
5.400000000000000000e+02	6.430200000000000138e+00	1.809999999999999942e-01	1.859999999999999987e-01
5.410000000000000000e+02	6.434700000000000308e+00	1.809999999999999942e-01	1.859999999999999987e-01
5.420000000000000000e+02	6.439199999999999591e+00	1.829999999999999960e-01	1.859999999999999987e-01
5.430000000000000000e+02	6.443699999999999761e+00	1.829999999999999960e-01	1.859999999999999987e-01
5.440000000000000000e+02	6.448199999999999932e+00	1.829999999999999960e-01	1.859999999999999987e-01
5.450000000000000000e+02	6.452700000000000102e+00	1.819999999999999951e-01	1.869999999999999996e-01
5.460000000000000000e+02	6.457200000000000273e+00	1.839999999999999969e-01	1.869999999999999996e-01
5.470000000000000000e+02	6.461700000000000443e+00	1.829999999999999960e-01	1.869999999999999996e-01
5.480000000000000000e+02	6.466199999999999726e+00	1.819999999999999951e-01	1.869999999999999996e-01
5.490000000000000000e+02	6.470699999999999896e+00	1.809999999999999942e-01	1.869999999999999996e-01
5.500000000000000000e+02	6.475200000000000067e+00	1.829999999999999960e-01	1.869999999999999996e-01
5.510000000000000000e+02	6.479700000000000237e+00	1.799999999999999933e-01	1.869999999999999996e-01
5.520000000000000000e+02	6.484200000000000408e+00	1.819999999999999951e-01	1.869999999999999996e-01
5.530000000000000000e+02	6.488699999999999690e+00	1.829999999999999960e-01	1.869999999999999996e-01
5.540000000000000000e+02	6.493199999999999861e+00	1.829999999999999960e-01	1.869999999999999996e-01
5.550000000000000000e+02	6.497700000000000031e+00	1.809999999999999942e-01	1.869999999999999996e-01
5.560000000000000000e+02	6.502200000000000202e+00	1.819999999999999951e-01	1.869999999999999996e-01
5.570000000000000000e+02	6.506700000000000372e+00	1.809999999999999942e-01	1.869999999999999996e-01
5.580000000000000000e+02	6.511199999999999655e+00	1.829999999999999960e-01	1.880000000000000004e-01
5.590000000000000000e+02	6.515699999999999825e+00	1.829999999999999960e-01	1.880000000000000004e-01
5.600000000000000000e+02	6.520199999999999996e+00	1.849999999999999978e-01	1.880000000000000004e-01
5.610000000000000000e+02	6.524700000000000166e+00	1.829999999999999960e-01	1.880000000000000004e-01
5.620000000000000000e+02	6.529200000000000337e+00	1.809999999999999942e-01	1.880000000000000004e-01
5.630000000000000000e+02	6.533699999999999619e+00	1.829999999999999960e-01	1.880000000000000004e-01
5.640000000000000000e+02	6.538199999999999790e+00	1.819999999999999951e-01	1.880000000000000004e-01
5.650000000000000000e+02	6.542699999999999960e+00	1.819999999999999951e-01	1.880000000000000004e-01
5.660000000000000000e+02	6.547200000000000131e+00	1.839999999999999969e-01	1.880000000000000004e-01
5.670000000000000000e+02	6.551700000000000301e+00	1.839999999999999969e-01	1.880000000000000004e-01
5.680000000000000000e+02	6.556199999999999584e+00	1.829999999999999960e-01	1.880000000000000004e-01
5.690000000000000000e+02	6.560699999999999754e+00	1.829999999999999960e-01	1.880000000000000004e-01
5.700000000000000000e+02	6.565199999999999925e+00	1.859999999999999987e-01	1.880000000000000004e-01
5.710000000000000000e+02	6.569700000000000095e+00	1.819999999999999951e-01	1.880000000000000004e-01
5.720000000000000000e+02	6.574200000000000266e+00	1.849999999999999978e-01	1.890000000000000013e-01
5.730000000000000000e+02	6.578700000000000436e+00	1.819999999999999951e-01	1.890000000000000013e-01
5.740000000000000000e+02	6.583199999999999719e+00	1.839999999999999969e-01	1.890000000000000013e-01
5.750000000000000000e+02	6.587699999999999889e+00	1.849999999999999978e-01	1.890000000000000013e-01
5.760000000000000000e+02	6.592200000000000060e+00	1.849999999999999978e-01	1.890000000000000013e-01
5.770000000000000000e+02	6.596700000000000230e+00	1.839999999999999969e-01	1.890000000000000013e-01
5.780000000000000000e+02	6.601200000000000401e+00	1.839999999999999969e-01	1.890000000000000013e-01
5.790000000000000000e+02	6.605699999999999683e+00	1.809999999999999942e-01	1.890000000000000013e-01
5.800000000000000000e+02	6.610199999999999854e+00	1.839999999999999969e-01	1.890000000000000013e-01
5.810000000000000000e+02	6.614700000000000024e+00	1.809999999999999942e-01	1.890000000000000013e-01
5.820000000000000000e+02	6.619200000000000195e+00	1.819999999999999951e-01	1.890000000000000013e-01
5.830000000000000000e+02	6.623700000000000365e+00	1.869999999999999996e-01	1.890000000000000013e-01
5.840000000000000000e+02	6.628199999999999648e+00	1.799999999999999933e-01	1.890000000000000013e-01
5.850000000000000000e+02	6.632699999999999818e+00	1.829999999999999960e-01	1.900000000000000022e-01
5.860000000000000000e+02	6.637199999999999989e+00	1.839999999999999969e-01	1.900000000000000022e-01
5.870000000000000000e+02	6.641700000000000159e+00	1.839999999999999969e-01	1.900000000000000022e-01
5.880000000000000000e+02	6.646200000000000330e+00	1.839999999999999969e-01	1.900000000000000022e-01
5.890000000000000000e+02	6.650699999999999612e+00	1.829999999999999960e-01	1.900000000000000022e-01
5.900000000000000000e+02	6.655199999999999783e+00	1.839999999999999969e-01	1.900000000000000022e-01
5.910000000000000000e+02	6.659699999999999953e+00	1.839999999999999969e-01	1.900000000000000022e-01
5.920000000000000000e+02	6.664200000000000124e+00	1.849999999999999978e-01	1.900000000000000022e-01
5.930000000000000000e+02	6.668700000000000294e+00	1.869999999999999996e-01	1.900000000000000022e-01
5.940000000000000000e+02	6.673199999999999577e+00	1.880000000000000004e-01	1.900000000000000022e-01
5.950000000000000000e+02	6.677699999999999747e+00	1.869999999999999996e-01	1.900000000000000022e-01
5.960000000000000000e+02	6.682199999999999918e+00	1.890000000000000013e-01	1.900000000000000022e-01
5.970000000000000000e+02	6.686700000000000088e+00	1.869999999999999996e-01	1.900000000000000022e-01
5.980000000000000000e+02	6.691200000000000259e+00	1.849999999999999978e-01	1.910000000000000031e-01
5.990000000000000000e+02	6.695700000000000429e+00	1.869999999999999996e-01	1.910000000000000031e-01
6.000000000000000000e+02	6.700199999999999712e+00	1.900000000000000022e-01	1.910000000000000031e-01
6.010000000000000000e+02	6.704699999999999882e+00	1.849999999999999978e-01	1.910000000000000031e-01
6.020000000000000000e+02	6.709200000000000053e+00	1.880000000000000004e-01	1.910000000000000031e-01
6.030000000000000000e+02	6.713700000000000223e+00	1.849999999999999978e-01	1.910000000000000031e-01
6.040000000000000000e+02	6.718200000000000394e+00	1.849999999999999978e-01	1.910000000000000031e-01
6.050000000000000000e+02	6.722699999999999676e+00	1.849999999999999978e-01	1.910000000000000031e-01
6.060000000000000000e+02	6.727199999999999847e+00	1.829999999999999960e-01	1.910000000000000031e-01
6.070000000000000000e+02	6.731700000000000017e+00	1.829999999999999960e-01	1.910000000000000031e-01
6.080000000000000000e+02	6.736200000000000188e+00	1.829999999999999960e-01	1.910000000000000031e-01
6.090000000000000000e+02	6.740700000000000358e+00	1.869999999999999996e-01	1.910000000000000031e-01
6.100000000000000000e+02	6.745199999999999640e+00	1.849999999999999978e-01	1.910000000000000031e-01
6.110000000000000000e+02	6.749699999999999811e+00	1.849999999999999978e-01	1.920000000000000040e-01
6.120000000000000000e+02	6.754199999999999982e+00	1.829999999999999960e-01	1.920000000000000040e-01
6.130000000000000000e+02	6.758700000000000152e+00	1.829999999999999960e-01	1.920000000000000040e-01
6.140000000000000000e+02	6.763200000000000323e+00	1.829999999999999960e-01	1.920000000000000040e-01
6.150000000000000000e+02	6.767699999999999605e+00	1.819999999999999951e-01	1.920000000000000040e-01
6.160000000000000000e+02	6.772199999999999775e+00	1.839999999999999969e-01	1.920000000000000040e-01
6.170000000000000000e+02	6.776699999999999946e+00	1.819999999999999951e-01	1.920000000000000040e-01
6.180000000000000000e+02	6.781200000000000117e+00	1.809999999999999942e-01	1.920000000000000040e-01
6.190000000000000000e+02	6.785700000000000287e+00	1.829999999999999960e-01	1.920000000000000040e-01
6.200000000000000000e+02	6.790199999999999569e+00	1.819999999999999951e-01	1.920000000000000040e-01
6.210000000000000000e+02	6.794699999999999740e+00	1.819999999999999951e-01	1.920000000000000040e-01
6.220000000000000000e+02	6.799199999999999910e+00	1.839999999999999969e-01	1.920000000000000040e-01
6.230000000000000000e+02	6.803700000000000081e+00	1.779999999999999916e-01	1.920000000000000040e-01
6.240000000000000000e+02	6.808200000000000252e+00	1.819999999999999951e-01	1.930000000000000049e-01
6.250000000000000000e+02	6.812700000000000422e+00	1.829999999999999960e-01	1.930000000000000049e-01
6.260000000000000000e+02	6.817199999999999704e+00	1.829999999999999960e-01	1.930000000000000049e-01
6.270000000000000000e+02	6.821699999999999875e+00	1.829999999999999960e-01	1.930000000000000049e-01
6.280000000000000000e+02	6.826200000000000045e+00	1.799999999999999933e-01	1.930000000000000049e-01
6.290000000000000000e+02	6.830700000000000216e+00	1.819999999999999951e-01	1.930000000000000049e-01
6.300000000000000000e+02	6.835200000000000387e+00	1.809999999999999942e-01	1.930000000000000049e-01
6.310000000000000000e+02	6.839699999999999669e+00	1.829999999999999960e-01	1.930000000000000049e-01
6.320000000000000000e+02	6.844199999999999839e+00	1.809999999999999942e-01	1.930000000000000049e-01
6.330000000000000000e+02	6.848700000000000010e+00	1.849999999999999978e-01	1.930000000000000049e-01
6.340000000000000000e+02	6.853200000000000180e+00	1.839999999999999969e-01	1.930000000000000049e-01
6.350000000000000000e+02	6.857700000000000351e+00	1.829999999999999960e-01	1.930000000000000049e-01
6.360000000000000000e+02	6.862199999999999633e+00	1.859999999999999987e-01	1.940000000000000058e-01
6.370000000000000000e+02	6.866699999999999804e+00	1.839999999999999969e-01	1.940000000000000058e-01
6.380000000000000000e+02	6.871199999999999974e+00	1.839999999999999969e-01	1.940000000000000058e-01
6.390000000000000000e+02	6.875700000000000145e+00	1.869999999999999996e-01	1.940000000000000058e-01
6.400000000000000000e+02	6.880200000000000315e+00	1.809999999999999942e-01	1.940000000000000058e-01
6.410000000000000000e+02	6.884699999999999598e+00	1.869999999999999996e-01	1.940000000000000058e-01
6.420000000000000000e+02	6.889199999999999768e+00	1.849999999999999978e-01	1.940000000000000058e-01
6.430000000000000000e+02	6.893699999999999939e+00	1.849999999999999978e-01	1.940000000000000058e-01
6.440000000000000000e+02	6.898200000000000109e+00	1.859999999999999987e-01	1.940000000000000058e-01
6.450000000000000000e+02	6.902700000000000280e+00	1.819999999999999951e-01	1.940000000000000058e-01
6.460000000000000000e+02	6.907199999999999562e+00	1.859999999999999987e-01	1.940000000000000058e-01
6.470000000000000000e+02	6.911699999999999733e+00	1.849999999999999978e-01	1.940000000000000058e-01
6.480000000000000000e+02	6.916199999999999903e+00	1.859999999999999987e-01	1.940000000000000058e-01
6.490000000000000000e+02	6.920700000000000074e+00	1.849999999999999978e-01	1.950000000000000067e-01
6.500000000000000000e+02	6.925200000000000244e+00	1.839999999999999969e-01	1.950000000000000067e-01
6.510000000000000000e+02	6.929700000000000415e+00	1.859999999999999987e-01	1.950000000000000067e-01
6.520000000000000000e+02	6.934199999999999697e+00	1.839999999999999969e-01	1.950000000000000067e-01
6.530000000000000000e+02	6.938699999999999868e+00	1.869999999999999996e-01	1.950000000000000067e-01
6.540000000000000000e+02	6.943200000000000038e+00	1.839999999999999969e-01	1.950000000000000067e-01
6.550000000000000000e+02	6.947700000000000209e+00	1.880000000000000004e-01	1.950000000000000067e-01
6.560000000000000000e+02	6.952200000000000379e+00	1.839999999999999969e-01	1.950000000000000067e-01
6.570000000000000000e+02	6.956699999999999662e+00	1.839999999999999969e-01	1.950000000000000067e-01
6.580000000000000000e+02	6.961199999999999832e+00	1.869999999999999996e-01	1.950000000000000067e-01
6.590000000000000000e+02	6.965700000000000003e+00	1.839999999999999969e-01	1.950000000000000067e-01
6.600000000000000000e+02	6.970200000000000173e+00	1.859999999999999987e-01	1.950000000000000067e-01
6.610000000000000000e+02	6.974700000000000344e+00	1.880000000000000004e-01	1.950000000000000067e-01
6.620000000000000000e+02	6.979199999999999626e+00	1.839999999999999969e-01	1.960000000000000075e-01
6.630000000000000000e+02	6.983699999999999797e+00	1.890000000000000013e-01	1.960000000000000075e-01
6.640000000000000000e+02	6.988199999999999967e+00	1.859999999999999987e-01	1.960000000000000075e-01
6.650000000000000000e+02	6.992700000000000138e+00	1.869999999999999996e-01	1.960000000000000075e-01
6.660000000000000000e+02	6.997200000000000308e+00	1.859999999999999987e-01	1.960000000000000075e-01
6.670000000000000000e+02	7.001699999999999591e+00	1.849999999999999978e-01	1.960000000000000075e-01
6.680000000000000000e+02	7.006300000000000416e+00	1.849999999999999978e-01	1.960000000000000075e-01
6.690000000000000000e+02	7.010799999999999699e+00	1.859999999999999987e-01	1.960000000000000075e-01
6.700000000000000000e+02	7.015299999999999869e+00	1.880000000000000004e-01	1.960000000000000075e-01
6.710000000000000000e+02	7.019800000000000040e+00	1.869999999999999996e-01	1.960000000000000075e-01
6.720000000000000000e+02	7.024300000000000210e+00	1.880000000000000004e-01	1.960000000000000075e-01
6.730000000000000000e+02	7.028800000000000381e+00	1.839999999999999969e-01	1.960000000000000075e-01
6.740000000000000000e+02	7.033299999999999663e+00	1.869999999999999996e-01	1.970000000000000084e-01
6.750000000000000000e+02	7.037799999999999834e+00	1.869999999999999996e-01	1.970000000000000084e-01
6.760000000000000000e+02	7.042300000000000004e+00	1.880000000000000004e-01	1.970000000000000084e-01
6.770000000000000000e+02	7.046800000000000175e+00	1.869999999999999996e-01	1.970000000000000084e-01
6.780000000000000000e+02	7.051300000000000345e+00	1.869999999999999996e-01	1.970000000000000084e-01
6.790000000000000000e+02	7.055799999999999628e+00	1.839999999999999969e-01	1.970000000000000084e-01
6.800000000000000000e+02	7.060299999999999798e+00	1.859999999999999987e-01	1.970000000000000084e-01
6.810000000000000000e+02	7.064799999999999969e+00	1.869999999999999996e-01	1.970000000000000084e-01
6.820000000000000000e+02	7.069300000000000139e+00	1.890000000000000013e-01	1.970000000000000084e-01
6.830000000000000000e+02	7.073800000000000310e+00	1.890000000000000013e-01	1.970000000000000084e-01
6.840000000000000000e+02	7.078299999999999592e+00	1.880000000000000004e-01	1.970000000000000084e-01
6.850000000000000000e+02	7.082799999999999763e+00	1.920000000000000040e-01	1.970000000000000084e-01
6.860000000000000000e+02	7.087299999999999933e+00	1.910000000000000031e-01	1.970000000000000084e-01
6.870000000000000000e+02	7.091800000000000104e+00	1.940000000000000058e-01	1.980000000000000093e-01
6.880000000000000000e+02	7.096300000000000274e+00	1.910000000000000031e-01	1.980000000000000093e-01
6.890000000000000000e+02	7.100799999999999557e+00	1.930000000000000049e-01	1.980000000000000093e-01
6.900000000000000000e+02	7.105299999999999727e+00	1.900000000000000022e-01	1.980000000000000093e-01
6.910000000000000000e+02	7.109799999999999898e+00	1.930000000000000049e-01	1.980000000000000093e-01
6.920000000000000000e+02	7.114300000000000068e+00	1.940000000000000058e-01	1.980000000000000093e-01
6.930000000000000000e+02	7.118800000000000239e+00	1.910000000000000031e-01	1.980000000000000093e-01
6.940000000000000000e+02	7.123300000000000409e+00	1.950000000000000067e-01	1.980000000000000093e-01
6.950000000000000000e+02	7.127799999999999692e+00	1.940000000000000058e-01	1.980000000000000093e-01
6.960000000000000000e+02	7.132299999999999862e+00	1.910000000000000031e-01	1.980000000000000093e-01
6.970000000000000000e+02	7.136800000000000033e+00	1.930000000000000049e-01	1.980000000000000093e-01
6.980000000000000000e+02	7.141300000000000203e+00	1.930000000000000049e-01	1.980000000000000093e-01
6.990000000000000000e+02	7.145800000000000374e+00	1.940000000000000058e-01	1.990000000000000102e-01
7.000000000000000000e+02	7.150299999999999656e+00	1.930000000000000049e-01	1.990000000000000102e-01
7.010000000000000000e+02	7.154799999999999827e+00	1.880000000000000004e-01	1.990000000000000102e-01
7.020000000000000000e+02	7.159299999999999997e+00	1.900000000000000022e-01	1.990000000000000102e-01
7.030000000000000000e+02	7.163800000000000168e+00	1.890000000000000013e-01	1.990000000000000102e-01
7.040000000000000000e+02	7.168300000000000338e+00	1.900000000000000022e-01	1.990000000000000102e-01
7.050000000000000000e+02	7.172799999999999621e+00	1.890000000000000013e-01	1.990000000000000102e-01
7.060000000000000000e+02	7.177299999999999791e+00	1.869999999999999996e-01	1.990000000000000102e-01
7.070000000000000000e+02	7.181799999999999962e+00	1.900000000000000022e-01	1.990000000000000102e-01
7.080000000000000000e+02	7.186300000000000132e+00	1.910000000000000031e-01	1.990000000000000102e-01
7.090000000000000000e+02	7.190800000000000303e+00	1.930000000000000049e-01	1.990000000000000102e-01
7.100000000000000000e+02	7.195299999999999585e+00	1.910000000000000031e-01	1.990000000000000102e-01
7.110000000000000000e+02	7.199799999999999756e+00	1.930000000000000049e-01	2.000000000000000111e-01
7.120000000000000000e+02	7.204299999999999926e+00	1.890000000000000013e-01	2.000000000000000111e-01
7.130000000000000000e+02	7.208800000000000097e+00	1.900000000000000022e-01	2.000000000000000111e-01
7.140000000000000000e+02	7.213300000000000267e+00	1.910000000000000031e-01	2.000000000000000111e-01
7.150000000000000000e+02	7.217800000000000438e+00	1.910000000000000031e-01	2.000000000000000111e-01
7.160000000000000000e+02	7.222299999999999720e+00	1.890000000000000013e-01	2.000000000000000111e-01
7.170000000000000000e+02	7.226799999999999891e+00	1.910000000000000031e-01	2.000000000000000111e-01
7.180000000000000000e+02	7.231300000000000061e+00	1.880000000000000004e-01	2.000000000000000111e-01
7.190000000000000000e+02	7.235800000000000232e+00	1.890000000000000013e-01	2.000000000000000111e-01
7.200000000000000000e+02	7.240300000000000402e+00	1.880000000000000004e-01	2.000000000000000111e-01
7.210000000000000000e+02	7.244799999999999685e+00	1.869999999999999996e-01	2.000000000000000111e-01
7.220000000000000000e+02	7.249299999999999855e+00	1.890000000000000013e-01	2.000000000000000111e-01
7.230000000000000000e+02	7.253800000000000026e+00	1.839999999999999969e-01	2.000000000000000111e-01
7.240000000000000000e+02	7.258300000000000196e+00	1.890000000000000013e-01	2.010000000000000120e-01
7.250000000000000000e+02	7.262800000000000367e+00	1.880000000000000004e-01	2.010000000000000120e-01
7.260000000000000000e+02	7.267299999999999649e+00	1.880000000000000004e-01	2.010000000000000120e-01
7.270000000000000000e+02	7.271799999999999820e+00	1.910000000000000031e-01	2.010000000000000120e-01
7.280000000000000000e+02	7.276299999999999990e+00	1.890000000000000013e-01	2.010000000000000120e-01
7.290000000000000000e+02	7.280800000000000161e+00	1.890000000000000013e-01	2.010000000000000120e-01
7.300000000000000000e+02	7.285300000000000331e+00	1.890000000000000013e-01	2.010000000000000120e-01
7.310000000000000000e+02	7.289799999999999613e+00	1.890000000000000013e-01	2.010000000000000120e-01
7.320000000000000000e+02	7.294299999999999784e+00	1.880000000000000004e-01	2.010000000000000120e-01
7.330000000000000000e+02	7.298799999999999955e+00	1.920000000000000040e-01	2.010000000000000120e-01
7.340000000000000000e+02	7.303300000000000125e+00	1.890000000000000013e-01	2.010000000000000120e-01
7.350000000000000000e+02	7.307800000000000296e+00	1.900000000000000022e-01	2.010000000000000120e-01
7.360000000000000000e+02	7.312299999999999578e+00	1.910000000000000031e-01	2.020000000000000129e-01
7.370000000000000000e+02	7.316799999999999748e+00	1.869999999999999996e-01	2.020000000000000129e-01
7.380000000000000000e+02	7.321299999999999919e+00	1.900000000000000022e-01	2.020000000000000129e-01
7.390000000000000000e+02	7.325800000000000090e+00	1.890000000000000013e-01	2.020000000000000129e-01
7.400000000000000000e+02	7.330300000000000260e+00	1.869999999999999996e-01	2.020000000000000129e-01
7.410000000000000000e+02	7.334800000000000431e+00	1.890000000000000013e-01	2.020000000000000129e-01
7.420000000000000000e+02	7.339299999999999713e+00	1.880000000000000004e-01	2.020000000000000129e-01
7.430000000000000000e+02	7.343799999999999883e+00	1.900000000000000022e-01	2.020000000000000129e-01
7.440000000000000000e+02	7.348300000000000054e+00	1.900000000000000022e-01	2.020000000000000129e-01
7.450000000000000000e+02	7.352800000000000225e+00	1.890000000000000013e-01	2.020000000000000129e-01
7.460000000000000000e+02	7.357300000000000395e+00	1.890000000000000013e-01	2.020000000000000129e-01
7.470000000000000000e+02	7.361799999999999677e+00	1.900000000000000022e-01	2.020000000000000129e-01
7.480000000000000000e+02	7.366299999999999848e+00	1.900000000000000022e-01	2.030000000000000138e-01
7.490000000000000000e+02	7.370800000000000018e+00	1.910000000000000031e-01	2.030000000000000138e-01
7.500000000000000000e+02	7.375300000000000189e+00	1.920000000000000040e-01	2.030000000000000138e-01
7.510000000000000000e+02	7.379800000000000360e+00	1.890000000000000013e-01	2.030000000000000138e-01
7.520000000000000000e+02	7.384299999999999642e+00	1.910000000000000031e-01	2.030000000000000138e-01
7.530000000000000000e+02	7.388799999999999812e+00	1.910000000000000031e-01	2.030000000000000138e-01
7.540000000000000000e+02	7.393299999999999983e+00	1.920000000000000040e-01	2.030000000000000138e-01
7.550000000000000000e+02	7.397800000000000153e+00	1.920000000000000040e-01	2.030000000000000138e-01
7.560000000000000000e+02	7.402300000000000324e+00	1.890000000000000013e-01	2.030000000000000138e-01
7.570000000000000000e+02	7.406799999999999606e+00	1.930000000000000049e-01	2.030000000000000138e-01
7.580000000000000000e+02	7.411299999999999777e+00	1.910000000000000031e-01	2.030000000000000138e-01
7.590000000000000000e+02	7.415799999999999947e+00	1.920000000000000040e-01	2.030000000000000138e-01
7.600000000000000000e+02	7.420300000000000118e+00	1.940000000000000058e-01	2.039999999999999869e-01
7.610000000000000000e+02	7.424800000000000288e+00	1.920000000000000040e-01	2.039999999999999869e-01
7.620000000000000000e+02	7.429299999999999571e+00	1.900000000000000022e-01	2.039999999999999869e-01
7.630000000000000000e+02	7.433799999999999741e+00	1.940000000000000058e-01	2.039999999999999869e-01
7.640000000000000000e+02	7.438299999999999912e+00	1.930000000000000049e-01	2.039999999999999869e-01
7.650000000000000000e+02	7.442800000000000082e+00	1.930000000000000049e-01	2.039999999999999869e-01
7.660000000000000000e+02	7.447300000000000253e+00	1.920000000000000040e-01	2.039999999999999869e-01
7.670000000000000000e+02	7.451800000000000423e+00	1.910000000000000031e-01	2.039999999999999869e-01
7.680000000000000000e+02	7.456299999999999706e+00	1.920000000000000040e-01	2.039999999999999869e-01
7.690000000000000000e+02	7.460799999999999876e+00	1.900000000000000022e-01	2.039999999999999869e-01
7.700000000000000000e+02	7.465300000000000047e+00	1.920000000000000040e-01	2.039999999999999869e-01
7.710000000000000000e+02	7.469800000000000217e+00	1.920000000000000040e-01	2.039999999999999869e-01
7.720000000000000000e+02	7.474300000000000388e+00	1.920000000000000040e-01	2.049999999999999878e-01
7.730000000000000000e+02	7.478799999999999670e+00	1.890000000000000013e-01	2.049999999999999878e-01
7.740000000000000000e+02	7.483299999999999841e+00	1.910000000000000031e-01	2.049999999999999878e-01
7.750000000000000000e+02	7.487800000000000011e+00	1.910000000000000031e-01	2.049999999999999878e-01
7.760000000000000000e+02	7.492300000000000182e+00	1.930000000000000049e-01	2.049999999999999878e-01
7.770000000000000000e+02	7.496800000000000352e+00	1.930000000000000049e-01	2.049999999999999878e-01
7.780000000000000000e+02	7.501299999999999635e+00	1.910000000000000031e-01	2.049999999999999878e-01
7.790000000000000000e+02	7.505799999999999805e+00	1.910000000000000031e-01	2.049999999999999878e-01
7.800000000000000000e+02	7.510299999999999976e+00	1.930000000000000049e-01	2.049999999999999878e-01
7.810000000000000000e+02	7.514800000000000146e+00	1.910000000000000031e-01	2.049999999999999878e-01
7.820000000000000000e+02	7.519300000000000317e+00	1.940000000000000058e-01	2.049999999999999878e-01
7.830000000000000000e+02	7.523799999999999599e+00	1.920000000000000040e-01	2.049999999999999878e-01
7.840000000000000000e+02	7.528299999999999770e+00	1.900000000000000022e-01	2.059999999999999887e-01
7.850000000000000000e+02	7.532799999999999940e+00	1.940000000000000058e-01	2.059999999999999887e-01
7.860000000000000000e+02	7.537300000000000111e+00	1.930000000000000049e-01	2.059999999999999887e-01
7.870000000000000000e+02	7.541800000000000281e+00	1.940000000000000058e-01	2.059999999999999887e-01
7.880000000000000000e+02	7.546299999999999564e+00	1.940000000000000058e-01	2.059999999999999887e-01
7.890000000000000000e+02	7.550799999999999734e+00	1.930000000000000049e-01	2.059999999999999887e-01
7.900000000000000000e+02	7.555299999999999905e+00	1.940000000000000058e-01	2.059999999999999887e-01
7.910000000000000000e+02	7.559800000000000075e+00	1.920000000000000040e-01	2.059999999999999887e-01
7.920000000000000000e+02	7.564300000000000246e+00	1.940000000000000058e-01	2.059999999999999887e-01
7.930000000000000000e+02	7.568800000000000416e+00	1.950000000000000067e-01	2.059999999999999887e-01
7.940000000000000000e+02	7.573299999999999699e+00	1.960000000000000075e-01	2.059999999999999887e-01
7.950000000000000000e+02	7.577799999999999869e+00	1.940000000000000058e-01	2.059999999999999887e-01
7.960000000000000000e+02	7.582300000000000040e+00	1.960000000000000075e-01	2.069999999999999896e-01
7.970000000000000000e+02	7.586800000000000210e+00	1.980000000000000093e-01	2.069999999999999896e-01
7.980000000000000000e+02	7.591300000000000381e+00	1.940000000000000058e-01	2.069999999999999896e-01
7.990000000000000000e+02	7.595799999999999663e+00	1.960000000000000075e-01	2.069999999999999896e-01
8.000000000000000000e+02	7.600299999999999834e+00	1.940000000000000058e-01	2.069999999999999896e-01
8.010000000000000000e+02	7.604800000000000004e+00	1.930000000000000049e-01	2.069999999999999896e-01
8.020000000000000000e+02	7.609300000000000175e+00	1.980000000000000093e-01	2.069999999999999896e-01
8.030000000000000000e+02	7.613800000000000345e+00	1.950000000000000067e-01	2.069999999999999896e-01
8.040000000000000000e+02	7.618299999999999628e+00	1.940000000000000058e-01	2.069999999999999896e-01
8.050000000000000000e+02	7.622799999999999798e+00	1.950000000000000067e-01	2.069999999999999896e-01
8.060000000000000000e+02	7.627299999999999969e+00	1.950000000000000067e-01	2.069999999999999896e-01
8.070000000000000000e+02	7.631800000000000139e+00	1.960000000000000075e-01	2.069999999999999896e-01
8.080000000000000000e+02	7.636300000000000310e+00	1.950000000000000067e-01	2.079999999999999905e-01
8.090000000000000000e+02	7.640799999999999592e+00	1.970000000000000084e-01	2.079999999999999905e-01
8.100000000000000000e+02	7.645299999999999763e+00	1.960000000000000075e-01	2.079999999999999905e-01
8.110000000000000000e+02	7.649799999999999933e+00	1.960000000000000075e-01	2.079999999999999905e-01
8.120000000000000000e+02	7.654300000000000104e+00	1.950000000000000067e-01	2.079999999999999905e-01
8.130000000000000000e+02	7.658800000000000274e+00	1.960000000000000075e-01	2.079999999999999905e-01
8.140000000000000000e+02	7.663299999999999557e+00	1.980000000000000093e-01	2.079999999999999905e-01
8.150000000000000000e+02	7.667799999999999727e+00	1.960000000000000075e-01	2.079999999999999905e-01
8.160000000000000000e+02	7.672299999999999898e+00	1.980000000000000093e-01	2.079999999999999905e-01
8.170000000000000000e+02	7.676800000000000068e+00	1.960000000000000075e-01	2.079999999999999905e-01
8.180000000000000000e+02	7.681300000000000239e+00	1.930000000000000049e-01	2.079999999999999905e-01
8.190000000000000000e+02	7.685800000000000409e+00	1.990000000000000102e-01	2.079999999999999905e-01
8.200000000000000000e+02	7.690299999999999692e+00	1.940000000000000058e-01	2.089999999999999913e-01
8.210000000000000000e+02	7.694799999999999862e+00	1.960000000000000075e-01	2.089999999999999913e-01
8.220000000000000000e+02	7.699300000000000033e+00	1.980000000000000093e-01	2.089999999999999913e-01
8.230000000000000000e+02	7.703800000000000203e+00	1.990000000000000102e-01	2.089999999999999913e-01
8.240000000000000000e+02	7.708300000000000374e+00	1.990000000000000102e-01	2.089999999999999913e-01
8.250000000000000000e+02	7.712799999999999656e+00	2.020000000000000129e-01	2.089999999999999913e-01
8.260000000000000000e+02	7.717299999999999827e+00	2.030000000000000138e-01	2.089999999999999913e-01
8.270000000000000000e+02	7.721799999999999997e+00	2.039999999999999869e-01	2.089999999999999913e-01
8.280000000000000000e+02	7.726300000000000168e+00	2.030000000000000138e-01	2.089999999999999913e-01
8.290000000000000000e+02	7.730800000000000338e+00	2.020000000000000129e-01	2.089999999999999913e-01
8.300000000000000000e+02	7.735299999999999621e+00	2.020000000000000129e-01	2.089999999999999913e-01
8.310000000000000000e+02	7.739799999999999791e+00	2.039999999999999869e-01	2.089999999999999913e-01
8.320000000000000000e+02	7.744299999999999962e+00	2.059999999999999887e-01	2.099999999999999922e-01
8.330000000000000000e+02	7.748800000000000132e+00	2.039999999999999869e-01	2.099999999999999922e-01
8.340000000000000000e+02	7.753300000000000303e+00	2.030000000000000138e-01	2.099999999999999922e-01
8.350000000000000000e+02	7.757799999999999585e+00	2.089999999999999913e-01	2.099999999999999922e-01
8.360000000000000000e+02	7.762299999999999756e+00	2.049999999999999878e-01	2.099999999999999922e-01
8.370000000000000000e+02	7.766799999999999926e+00	2.059999999999999887e-01	2.099999999999999922e-01
8.380000000000000000e+02	7.771300000000000097e+00	2.069999999999999896e-01	2.099999999999999922e-01
8.390000000000000000e+02	7.775800000000000267e+00	2.039999999999999869e-01	2.099999999999999922e-01
8.400000000000000000e+02	7.780300000000000438e+00	2.069999999999999896e-01	2.099999999999999922e-01
8.410000000000000000e+02	7.784799999999999720e+00	2.059999999999999887e-01	2.099999999999999922e-01
8.420000000000000000e+02	7.789299999999999891e+00	2.069999999999999896e-01	2.099999999999999922e-01
8.430000000000000000e+02	7.793800000000000061e+00	2.049999999999999878e-01	2.099999999999999922e-01
8.440000000000000000e+02	7.798300000000000232e+00	2.069999999999999896e-01	2.109999999999999931e-01
8.450000000000000000e+02	7.802800000000000402e+00	2.069999999999999896e-01	2.109999999999999931e-01
8.460000000000000000e+02	7.807299999999999685e+00	2.059999999999999887e-01	2.109999999999999931e-01
8.470000000000000000e+02	7.811799999999999855e+00	2.079999999999999905e-01	2.109999999999999931e-01
8.480000000000000000e+02	7.816300000000000026e+00	2.059999999999999887e-01	2.109999999999999931e-01
8.490000000000000000e+02	7.820800000000000196e+00	2.079999999999999905e-01	2.109999999999999931e-01
8.500000000000000000e+02	7.825300000000000367e+00	2.049999999999999878e-01	2.109999999999999931e-01
8.510000000000000000e+02	7.829799999999999649e+00	2.030000000000000138e-01	2.109999999999999931e-01
8.520000000000000000e+02	7.834299999999999820e+00	2.069999999999999896e-01	2.109999999999999931e-01
8.530000000000000000e+02	7.838799999999999990e+00	2.059999999999999887e-01	2.109999999999999931e-01
8.540000000000000000e+02	7.843300000000000161e+00	2.049999999999999878e-01	2.109999999999999931e-01
8.550000000000000000e+02	7.847800000000000331e+00	2.079999999999999905e-01	2.109999999999999931e-01
8.560000000000000000e+02	7.852299999999999613e+00	2.079999999999999905e-01	2.119999999999999940e-01
8.570000000000000000e+02	7.856799999999999784e+00	2.079999999999999905e-01	2.119999999999999940e-01
8.580000000000000000e+02	7.861299999999999955e+00	2.089999999999999913e-01	2.119999999999999940e-01
8.590000000000000000e+02	7.865800000000000125e+00	2.069999999999999896e-01	2.119999999999999940e-01
8.600000000000000000e+02	7.870300000000000296e+00	2.089999999999999913e-01	2.119999999999999940e-01
8.610000000000000000e+02	7.874799999999999578e+00	2.109999999999999931e-01	2.119999999999999940e-01
8.620000000000000000e+02	7.879299999999999748e+00	2.089999999999999913e-01	2.119999999999999940e-01
8.630000000000000000e+02	7.883799999999999919e+00	2.099999999999999922e-01	2.119999999999999940e-01
8.640000000000000000e+02	7.888300000000000090e+00	2.089999999999999913e-01	2.119999999999999940e-01
8.650000000000000000e+02	7.892800000000000260e+00	2.099999999999999922e-01	2.119999999999999940e-01
8.660000000000000000e+02	7.897300000000000431e+00	2.109999999999999931e-01	2.119999999999999940e-01
8.670000000000000000e+02	7.901799999999999713e+00	2.069999999999999896e-01	2.119999999999999940e-01
8.680000000000000000e+02	7.906299999999999883e+00	2.099999999999999922e-01	2.129999999999999949e-01
8.690000000000000000e+02	7.910800000000000054e+00	2.089999999999999913e-01	2.129999999999999949e-01
8.700000000000000000e+02	7.915300000000000225e+00	2.079999999999999905e-01	2.129999999999999949e-01
8.710000000000000000e+02	7.919800000000000395e+00	2.079999999999999905e-01	2.129999999999999949e-01
8.720000000000000000e+02	7.924299999999999677e+00	2.079999999999999905e-01	2.129999999999999949e-01
8.730000000000000000e+02	7.928799999999999848e+00	2.079999999999999905e-01	2.129999999999999949e-01
8.740000000000000000e+02	7.933300000000000018e+00	2.109999999999999931e-01	2.129999999999999949e-01
8.750000000000000000e+02	7.937800000000000189e+00	2.089999999999999913e-01	2.129999999999999949e-01
8.760000000000000000e+02	7.942300000000000360e+00	2.099999999999999922e-01	2.129999999999999949e-01
8.770000000000000000e+02	7.946799999999999642e+00	2.109999999999999931e-01	2.129999999999999949e-01
8.780000000000000000e+02	7.951299999999999812e+00	2.099999999999999922e-01	2.129999999999999949e-01
8.790000000000000000e+02	7.955799999999999983e+00	2.089999999999999913e-01	2.129999999999999949e-01
8.800000000000000000e+02	7.960300000000000153e+00	2.089999999999999913e-01	2.139999999999999958e-01
8.810000000000000000e+02	7.964800000000000324e+00	2.099999999999999922e-01	2.139999999999999958e-01
8.820000000000000000e+02	7.969299999999999606e+00	2.089999999999999913e-01	2.139999999999999958e-01
8.830000000000000000e+02	7.973799999999999777e+00	2.089999999999999913e-01	2.139999999999999958e-01
8.840000000000000000e+02	7.978299999999999947e+00	2.089999999999999913e-01	2.139999999999999958e-01
8.850000000000000000e+02	7.982800000000000118e+00	2.079999999999999905e-01	2.139999999999999958e-01
8.860000000000000000e+02	7.987300000000000288e+00	2.099999999999999922e-01	2.139999999999999958e-01
8.870000000000000000e+02	7.991799999999999571e+00	2.089999999999999913e-01	2.139999999999999958e-01
8.880000000000000000e+02	7.996299999999999741e+00	2.119999999999999940e-01	2.139999999999999958e-01
8.890000000000000000e+02	8.000799999999999912e+00	2.099999999999999922e-01	2.139999999999999958e-01
8.900000000000000000e+02	8.005300000000000082e+00	2.079999999999999905e-01	2.139999999999999958e-01
8.910000000000000000e+02	8.009800000000000253e+00	2.119999999999999940e-01	2.139999999999999958e-01
8.920000000000000000e+02	8.014300000000000423e+00	2.089999999999999913e-01	2.149999999999999967e-01
8.930000000000000000e+02	8.018800000000000594e+00	2.119999999999999940e-01	2.149999999999999967e-01
8.940000000000000000e+02	8.023300000000000765e+00	2.099999999999999922e-01	2.149999999999999967e-01
8.950000000000000000e+02	8.027799999999999159e+00	2.069999999999999896e-01	2.149999999999999967e-01
8.960000000000000000e+02	8.032299999999999329e+00	2.139999999999999958e-01	2.149999999999999967e-01
8.970000000000000000e+02	8.036799999999999500e+00	2.119999999999999940e-01	2.149999999999999967e-01
8.980000000000000000e+02	8.041299999999999670e+00	2.159999999999999976e-01	2.149999999999999967e-01
8.990000000000000000e+02	8.045799999999999841e+00	2.119999999999999940e-01	2.149999999999999967e-01
9.000000000000000000e+02	8.050300000000000011e+00	2.119999999999999940e-01	2.149999999999999967e-01
9.010000000000000000e+02	8.054800000000000182e+00	2.139999999999999958e-01	2.149999999999999967e-01
9.020000000000000000e+02	8.059300000000000352e+00	2.129999999999999949e-01	2.149999999999999967e-01
9.030000000000000000e+02	8.063800000000000523e+00	2.159999999999999976e-01	2.149999999999999967e-01
9.040000000000000000e+02	8.068300000000000693e+00	2.149999999999999967e-01	2.159999999999999976e-01
9.050000000000000000e+02	8.072800000000000864e+00	2.169999999999999984e-01	2.159999999999999976e-01
9.060000000000000000e+02	8.077299999999999258e+00	2.149999999999999967e-01	2.159999999999999976e-01
9.070000000000000000e+02	8.081799999999999429e+00	2.139999999999999958e-01	2.159999999999999976e-01
9.080000000000000000e+02	8.086299999999999599e+00	2.169999999999999984e-01	2.159999999999999976e-01
9.090000000000000000e+02	8.090799999999999770e+00	2.159999999999999976e-01	2.159999999999999976e-01
9.100000000000000000e+02	8.095299999999999940e+00	2.159999999999999976e-01	2.159999999999999976e-01
9.110000000000000000e+02	8.099800000000000111e+00	2.169999999999999984e-01	2.159999999999999976e-01
9.120000000000000000e+02	8.104300000000000281e+00	2.149999999999999967e-01	2.159999999999999976e-01
9.130000000000000000e+02	8.108800000000000452e+00	2.169999999999999984e-01	2.159999999999999976e-01
9.140000000000000000e+02	8.113300000000000622e+00	2.139999999999999958e-01	2.159999999999999976e-01
9.150000000000000000e+02	8.117800000000000793e+00	2.179999999999999993e-01	2.159999999999999976e-01
9.160000000000000000e+02	8.122299999999999187e+00	2.169999999999999984e-01	2.169999999999999984e-01
9.170000000000000000e+02	8.126799999999999358e+00	2.139999999999999958e-01	2.169999999999999984e-01
9.180000000000000000e+02	8.131299999999999528e+00	2.179999999999999993e-01	2.169999999999999984e-01
9.190000000000000000e+02	8.135799999999999699e+00	2.169999999999999984e-01	2.169999999999999984e-01
9.200000000000000000e+02	8.140299999999999869e+00	2.179999999999999993e-01	2.169999999999999984e-01
9.210000000000000000e+02	8.144800000000000040e+00	2.159999999999999976e-01	2.169999999999999984e-01
9.220000000000000000e+02	8.149300000000000210e+00	2.179999999999999993e-01	2.169999999999999984e-01
9.230000000000000000e+02	8.153800000000000381e+00	2.190000000000000002e-01	2.169999999999999984e-01
9.240000000000000000e+02	8.158300000000000551e+00	2.159999999999999976e-01	2.169999999999999984e-01
9.250000000000000000e+02	8.162800000000000722e+00	2.190000000000000002e-01	2.169999999999999984e-01
9.260000000000000000e+02	8.167299999999999116e+00	2.179999999999999993e-01	2.169999999999999984e-01
9.270000000000000000e+02	8.171799999999999287e+00	2.190000000000000002e-01	2.179999999999999993e-01
9.280000000000000000e+02	8.176299999999999457e+00	2.179999999999999993e-01	2.179999999999999993e-01
9.290000000000000000e+02	8.180799999999999628e+00	2.169999999999999984e-01	2.179999999999999993e-01
9.300000000000000000e+02	8.185299999999999798e+00	2.210000000000000020e-01	2.179999999999999993e-01
9.310000000000000000e+02	8.189799999999999969e+00	2.159999999999999976e-01	2.179999999999999993e-01
9.320000000000000000e+02	8.194300000000000139e+00	2.200000000000000011e-01	2.179999999999999993e-01
9.330000000000000000e+02	8.198800000000000310e+00	2.220000000000000029e-01	2.179999999999999993e-01
9.340000000000000000e+02	8.203400000000000247e+00	2.210000000000000020e-01	2.179999999999999993e-01
9.350000000000000000e+02	8.207900000000000418e+00	2.230000000000000038e-01	2.179999999999999993e-01
9.360000000000000000e+02	8.212400000000000588e+00	2.240000000000000047e-01	2.179999999999999993e-01
9.370000000000000000e+02	8.216900000000000759e+00	2.260000000000000064e-01	2.179999999999999993e-01
9.380000000000000000e+02	8.221399999999999153e+00	2.250000000000000056e-01	2.179999999999999993e-01
9.390000000000000000e+02	8.225899999999999324e+00	2.240000000000000047e-01	2.190000000000000002e-01
9.400000000000000000e+02	8.230399999999999494e+00	2.270000000000000073e-01	2.190000000000000002e-01
9.410000000000000000e+02	8.234899999999999665e+00	2.270000000000000073e-01	2.190000000000000002e-01
9.420000000000000000e+02	8.239399999999999835e+00	2.270000000000000073e-01	2.190000000000000002e-01
9.430000000000000000e+02	8.243900000000000006e+00	2.290000000000000091e-01	2.190000000000000002e-01
9.440000000000000000e+02	8.248400000000000176e+00	2.310000000000000109e-01	2.190000000000000002e-01
9.450000000000000000e+02	8.252900000000000347e+00	2.260000000000000064e-01	2.190000000000000002e-01
9.460000000000000000e+02	8.257400000000000517e+00	2.290000000000000091e-01	2.190000000000000002e-01
9.470000000000000000e+02	8.261900000000000688e+00	2.290000000000000091e-01	2.190000000000000002e-01
9.480000000000000000e+02	8.266400000000000858e+00	2.280000000000000082e-01	2.190000000000000002e-01
9.490000000000000000e+02	8.270899999999999253e+00	2.300000000000000100e-01	2.190000000000000002e-01
9.500000000000000000e+02	8.275399999999999423e+00	2.290000000000000091e-01	2.190000000000000002e-01
9.510000000000000000e+02	8.279899999999999594e+00	2.290000000000000091e-01	2.200000000000000011e-01
9.520000000000000000e+02	8.284399999999999764e+00	2.300000000000000100e-01	2.200000000000000011e-01
9.530000000000000000e+02	8.288899999999999935e+00	2.310000000000000109e-01	2.200000000000000011e-01
9.540000000000000000e+02	8.293400000000000105e+00	2.320000000000000118e-01	2.200000000000000011e-01
9.550000000000000000e+02	8.297900000000000276e+00	2.300000000000000100e-01	2.200000000000000011e-01
9.560000000000000000e+02	8.302400000000000446e+00	2.290000000000000091e-01	2.200000000000000011e-01
9.570000000000000000e+02	8.306900000000000617e+00	2.330000000000000127e-01	2.200000000000000011e-01
9.580000000000000000e+02	8.311400000000000787e+00	2.330000000000000127e-01	2.200000000000000011e-01
9.590000000000000000e+02	8.315899999999999181e+00	2.300000000000000100e-01	2.200000000000000011e-01
9.600000000000000000e+02	8.320399999999999352e+00	2.330000000000000127e-01	2.200000000000000011e-01
9.610000000000000000e+02	8.324899999999999523e+00	2.320000000000000118e-01	2.200000000000000011e-01
9.620000000000000000e+02	8.329399999999999693e+00	2.300000000000000100e-01	2.200000000000000011e-01
9.630000000000000000e+02	8.333899999999999864e+00	2.340000000000000135e-01	2.210000000000000020e-01
9.640000000000000000e+02	8.338400000000000034e+00	2.349999999999999867e-01	2.210000000000000020e-01
9.650000000000000000e+02	8.342900000000000205e+00	2.349999999999999867e-01	2.210000000000000020e-01
9.660000000000000000e+02	8.347400000000000375e+00	2.349999999999999867e-01	2.210000000000000020e-01
9.670000000000000000e+02	8.351900000000000546e+00	2.340000000000000135e-01	2.210000000000000020e-01
9.680000000000000000e+02	8.356400000000000716e+00	2.359999999999999876e-01	2.210000000000000020e-01
9.690000000000000000e+02	8.360900000000000887e+00	2.389999999999999902e-01	2.210000000000000020e-01
9.700000000000000000e+02	8.365399999999999281e+00	2.379999999999999893e-01	2.210000000000000020e-01
9.710000000000000000e+02	8.369899999999999451e+00	2.389999999999999902e-01	2.210000000000000020e-01
9.720000000000000000e+02	8.374399999999999622e+00	2.379999999999999893e-01	2.220000000000000029e-01
9.730000000000000000e+02	8.378899999999999793e+00	2.389999999999999902e-01	2.220000000000000029e-01
9.740000000000000000e+02	8.383399999999999963e+00	2.409999999999999920e-01	2.220000000000000029e-01
9.750000000000000000e+02	8.387900000000000134e+00	2.409999999999999920e-01	2.220000000000000029e-01
9.760000000000000000e+02	8.392400000000000304e+00	2.409999999999999920e-01	2.220000000000000029e-01
9.770000000000000000e+02	8.396900000000000475e+00	2.429999999999999938e-01	2.220000000000000029e-01
9.780000000000000000e+02	8.401400000000000645e+00	2.399999999999999911e-01	2.220000000000000029e-01
9.790000000000000000e+02	8.405900000000000816e+00	2.429999999999999938e-01	2.220000000000000029e-01
9.800000000000000000e+02	8.410399999999999210e+00	2.419999999999999929e-01	2.220000000000000029e-01
9.810000000000000000e+02	8.414899999999999380e+00	2.459999999999999964e-01	2.220000000000000029e-01
9.820000000000000000e+02	8.419399999999999551e+00	2.459999999999999964e-01	2.230000000000000038e-01
9.830000000000000000e+02	8.423899999999999721e+00	2.479999999999999982e-01	2.230000000000000038e-01
9.840000000000000000e+02	8.428399999999999892e+00	2.479999999999999982e-01	2.230000000000000038e-01
9.850000000000000000e+02	8.432900000000000063e+00	2.520000000000000018e-01	2.230000000000000038e-01
9.860000000000000000e+02	8.437400000000000233e+00	2.560000000000000053e-01	2.230000000000000038e-01
9.870000000000000000e+02	8.441900000000000404e+00	2.590000000000000080e-01	2.230000000000000038e-01
9.880000000000000000e+02	8.446400000000000574e+00	2.620000000000000107e-01	2.230000000000000038e-01
9.890000000000000000e+02	8.450900000000000745e+00	2.620000000000000107e-01	2.230000000000000038e-01
9.900000000000000000e+02	8.455399999999999139e+00	2.690000000000000169e-01	2.240000000000000047e-01
9.910000000000000000e+02	8.459899999999999309e+00	2.720000000000000195e-01	2.240000000000000047e-01
9.920000000000000000e+02	8.464399999999999480e+00	2.760000000000000231e-01	2.240000000000000047e-01
9.930000000000000000e+02	8.468899999999999650e+00	2.859999999999999765e-01	2.240000000000000047e-01
9.940000000000000000e+02	8.473399999999999821e+00	2.949999999999999845e-01	2.240000000000000047e-01
9.950000000000000000e+02	8.477899999999999991e+00	3.019999999999999907e-01	2.240000000000000047e-01
9.960000000000000000e+02	8.482400000000000162e+00	3.150000000000000022e-01	2.250000000000000056e-01
9.970000000000000000e+02	8.486900000000000333e+00	3.300000000000000155e-01	2.250000000000000056e-01
9.980000000000000000e+02	8.491400000000000503e+00	3.489999999999999769e-01	2.250000000000000056e-01
9.990000000000000000e+02	8.495900000000000674e+00	3.760000000000000009e-01	2.260000000000000064e-01
1.000000000000000000e+03	8.500400000000000844e+00	4.040000000000000258e-01	2.260000000000000064e-01
1.001000000000000000e+03	8.504899999999999238e+00	4.450000000000000067e-01	2.280000000000000082e-01
1.002000000000000000e+03	8.509399999999999409e+00	5.270000000000000240e-01	2.349999999999999867e-01
1.003000000000000000e+03	8.513899999999999579e+00	6.450000000000000178e-01	2.790000000000000258e-01
1.004000000000000000e+03	8.518399999999999750e+00	9.499999999999999556e-01	4.919999999999999929e-01
1.005000000000000000e+03	8.522899999999999920e+00	1.772999999999999909e+00	1.340000000000000080e+00
1.006000000000000000e+03	8.527400000000000091e+00	3.346999999999999975e+00	4.038000000000000256e+00
1.007000000000000000e+03	8.531900000000000261e+00	7.722000000000000419e+00	1.085899999999999999e+01
1.008000000000000000e+03	8.536400000000000432e+00	1.616799999999999926e+01	2.436700000000000088e+01
1.009000000000000000e+03	8.540900000000000603e+00	3.178900000000000148e+01	4.482600000000000051e+01
1.010000000000000000e+03	8.545400000000000773e+00	4.877300000000000324e+01	6.726800000000000068e+01
1.011000000000000000e+03	8.549899999999999167e+00	6.184000000000000341e+01	8.221699999999999875e+01
1.012000000000000000e+03	8.554399999999999338e+00	6.817400000000000659e+01	8.179999999999999716e+01
1.013000000000000000e+03	8.558899999999999508e+00	5.929999999999999716e+01	6.625199999999999534e+01
1.014000000000000000e+03	8.563399999999999679e+00	4.036599999999999966e+01	4.370499999999999829e+01
1.015000000000000000e+03	8.567899999999999849e+00	2.434299999999999997e+01	2.352199999999999847e+01
1.016000000000000000e+03	8.572400000000000020e+00	1.249499999999999922e+01	1.038299999999999912e+01
1.017000000000000000e+03	8.576900000000000190e+00	5.440000000000000391e+00	3.830999999999999961e+00
1.018000000000000000e+03	8.581400000000000361e+00	2.049999999999999822e+00	1.270000000000000018e+00
1.019000000000000000e+03	8.585900000000000531e+00	1.080999999999999961e+00	4.739999999999999769e-01
1.020000000000000000e+03	8.590400000000000702e+00	7.239999999999999769e-01	2.760000000000000231e-01
1.021000000000000000e+03	8.594900000000000873e+00	5.729999999999999538e-01	2.359999999999999876e-01
1.022000000000000000e+03	8.599399999999999267e+00	5.030000000000000027e-01	2.290000000000000091e-01
1.023000000000000000e+03	8.603899999999999437e+00	4.359999999999999987e-01	2.280000000000000082e-01
1.024000000000000000e+03	8.608399999999999608e+00	4.030000000000000249e-01	2.280000000000000082e-01
1.025000000000000000e+03	8.612899999999999778e+00	3.689999999999999947e-01	2.280000000000000082e-01
1.026000000000000000e+03	8.617399999999999949e+00	3.499999999999999778e-01	2.270000000000000073e-01
1.027000000000000000e+03	8.621900000000000119e+00	3.330000000000000182e-01	2.270000000000000073e-01
1.028000000000000000e+03	8.626400000000000290e+00	3.170000000000000040e-01	2.270000000000000073e-01
1.029000000000000000e+03	8.630900000000000460e+00	3.130000000000000004e-01	2.270000000000000073e-01
1.030000000000000000e+03	8.635400000000000631e+00	2.959999999999999853e-01	2.270000000000000073e-01
1.031000000000000000e+03	8.639900000000000801e+00	2.929999999999999827e-01	2.270000000000000073e-01
1.032000000000000000e+03	8.644399999999999196e+00	2.829999999999999738e-01	2.270000000000000073e-01
1.033000000000000000e+03	8.648899999999999366e+00	2.760000000000000231e-01	2.270000000000000073e-01
1.034000000000000000e+03	8.653399999999999537e+00	2.740000000000000213e-01	2.270000000000000073e-01
1.035000000000000000e+03	8.657899999999999707e+00	2.680000000000000160e-01	2.270000000000000073e-01
1.036000000000000000e+03	8.662399999999999878e+00	2.690000000000000169e-01	2.270000000000000073e-01
1.037000000000000000e+03	8.666900000000000048e+00	2.640000000000000124e-01	2.270000000000000073e-01
1.038000000000000000e+03	8.671400000000000219e+00	2.650000000000000133e-01	2.270000000000000073e-01
1.039000000000000000e+03	8.675900000000000389e+00	2.610000000000000098e-01	2.270000000000000073e-01
1.040000000000000000e+03	8.680400000000000560e+00	2.540000000000000036e-01	2.270000000000000073e-01
1.041000000000000000e+03	8.684900000000000730e+00	2.590000000000000080e-01	2.280000000000000082e-01
1.042000000000000000e+03	8.689399999999999125e+00	2.540000000000000036e-01	2.280000000000000082e-01
1.043000000000000000e+03	8.693899999999999295e+00	2.560000000000000053e-01	2.280000000000000082e-01
1.044000000000000000e+03	8.698399999999999466e+00	2.530000000000000027e-01	2.280000000000000082e-01
1.045000000000000000e+03	8.702899999999999636e+00	2.500000000000000000e-01	2.280000000000000082e-01
1.046000000000000000e+03	8.707399999999999807e+00	2.530000000000000027e-01	2.280000000000000082e-01
1.047000000000000000e+03	8.711899999999999977e+00	2.520000000000000018e-01	2.280000000000000082e-01
1.048000000000000000e+03	8.716400000000000148e+00	2.510000000000000009e-01	2.280000000000000082e-01
1.049000000000000000e+03	8.720900000000000318e+00	2.530000000000000027e-01	2.280000000000000082e-01
1.050000000000000000e+03	8.725400000000000489e+00	2.500000000000000000e-01	2.280000000000000082e-01
1.051000000000000000e+03	8.729900000000000659e+00	2.520000000000000018e-01	2.280000000000000082e-01
1.052000000000000000e+03	8.734400000000000830e+00	2.520000000000000018e-01	2.280000000000000082e-01
1.053000000000000000e+03	8.738899999999999224e+00	2.500000000000000000e-01	2.280000000000000082e-01
1.054000000000000000e+03	8.743399999999999395e+00	2.510000000000000009e-01	2.280000000000000082e-01
1.055000000000000000e+03	8.747899999999999565e+00	2.500000000000000000e-01	2.280000000000000082e-01
1.056000000000000000e+03	8.752399999999999736e+00	2.479999999999999982e-01	2.280000000000000082e-01
1.057000000000000000e+03	8.756899999999999906e+00	2.449999999999999956e-01	2.290000000000000091e-01
1.058000000000000000e+03	8.761400000000000077e+00	2.459999999999999964e-01	2.290000000000000091e-01
1.059000000000000000e+03	8.765900000000000247e+00	2.459999999999999964e-01	2.290000000000000091e-01
1.060000000000000000e+03	8.770400000000000418e+00	2.489999999999999991e-01	2.290000000000000091e-01
1.061000000000000000e+03	8.774900000000000588e+00	2.459999999999999964e-01	2.290000000000000091e-01
1.062000000000000000e+03	8.779400000000000759e+00	2.479999999999999982e-01	2.290000000000000091e-01
1.063000000000000000e+03	8.783899999999999153e+00	2.459999999999999964e-01	2.290000000000000091e-01
1.064000000000000000e+03	8.788399999999999324e+00	2.449999999999999956e-01	2.290000000000000091e-01
1.065000000000000000e+03	8.792899999999999494e+00	2.459999999999999964e-01	2.290000000000000091e-01
1.066000000000000000e+03	8.797399999999999665e+00	2.459999999999999964e-01	2.290000000000000091e-01
1.067000000000000000e+03	8.801899999999999835e+00	2.439999999999999947e-01	2.290000000000000091e-01
1.068000000000000000e+03	8.806400000000000006e+00	2.449999999999999956e-01	2.290000000000000091e-01
1.069000000000000000e+03	8.810900000000000176e+00	2.459999999999999964e-01	2.300000000000000100e-01
1.070000000000000000e+03	8.815400000000000347e+00	2.459999999999999964e-01	2.300000000000000100e-01
1.071000000000000000e+03	8.819900000000000517e+00	2.449999999999999956e-01	2.300000000000000100e-01
1.072000000000000000e+03	8.824400000000000688e+00	2.419999999999999929e-01	2.300000000000000100e-01
1.073000000000000000e+03	8.828900000000000858e+00	2.419999999999999929e-01	2.300000000000000100e-01
1.074000000000000000e+03	8.833399999999999253e+00	2.419999999999999929e-01	2.300000000000000100e-01
1.075000000000000000e+03	8.837899999999999423e+00	2.439999999999999947e-01	2.300000000000000100e-01
1.076000000000000000e+03	8.842399999999999594e+00	2.429999999999999938e-01	2.300000000000000100e-01
1.077000000000000000e+03	8.846899999999999764e+00	2.449999999999999956e-01	2.300000000000000100e-01
1.078000000000000000e+03	8.851399999999999935e+00	2.439999999999999947e-01	2.300000000000000100e-01
1.079000000000000000e+03	8.855900000000000105e+00	2.429999999999999938e-01	2.300000000000000100e-01
1.080000000000000000e+03	8.860400000000000276e+00	2.429999999999999938e-01	2.300000000000000100e-01
1.081000000000000000e+03	8.864900000000000446e+00	2.439999999999999947e-01	2.310000000000000109e-01
1.082000000000000000e+03	8.869400000000000617e+00	2.419999999999999929e-01	2.310000000000000109e-01
1.083000000000000000e+03	8.873900000000000787e+00	2.419999999999999929e-01	2.310000000000000109e-01
1.084000000000000000e+03	8.878399999999999181e+00	2.409999999999999920e-01	2.310000000000000109e-01
1.085000000000000000e+03	8.882899999999999352e+00	2.409999999999999920e-01	2.310000000000000109e-01
1.086000000000000000e+03	8.887399999999999523e+00	2.409999999999999920e-01	2.310000000000000109e-01
1.087000000000000000e+03	8.891899999999999693e+00	2.419999999999999929e-01	2.310000000000000109e-01
1.088000000000000000e+03	8.896399999999999864e+00	2.399999999999999911e-01	2.310000000000000109e-01
1.089000000000000000e+03	8.900900000000000034e+00	2.369999999999999885e-01	2.310000000000000109e-01
1.090000000000000000e+03	8.905400000000000205e+00	2.389999999999999902e-01	2.310000000000000109e-01
1.091000000000000000e+03	8.909900000000000375e+00	2.389999999999999902e-01	2.310000000000000109e-01
1.092000000000000000e+03	8.914400000000000546e+00	2.399999999999999911e-01	2.310000000000000109e-01
1.093000000000000000e+03	8.918900000000000716e+00	2.389999999999999902e-01	2.320000000000000118e-01
1.094000000000000000e+03	8.923400000000000887e+00	2.409999999999999920e-01	2.320000000000000118e-01
1.095000000000000000e+03	8.927899999999999281e+00	2.389999999999999902e-01	2.320000000000000118e-01
1.096000000000000000e+03	8.932399999999999451e+00	2.409999999999999920e-01	2.320000000000000118e-01
1.097000000000000000e+03	8.936899999999999622e+00	2.419999999999999929e-01	2.320000000000000118e-01
1.098000000000000000e+03	8.941399999999999793e+00	2.409999999999999920e-01	2.320000000000000118e-01
1.099000000000000000e+03	8.945899999999999963e+00	2.439999999999999947e-01	2.320000000000000118e-01
1.100000000000000000e+03	8.950400000000000134e+00	2.369999999999999885e-01	2.320000000000000118e-01
1.101000000000000000e+03	8.954900000000000304e+00	2.399999999999999911e-01	2.320000000000000118e-01
1.102000000000000000e+03	8.959400000000000475e+00	2.389999999999999902e-01	2.320000000000000118e-01
1.103000000000000000e+03	8.963900000000000645e+00	2.389999999999999902e-01	2.320000000000000118e-01
1.104000000000000000e+03	8.968400000000000816e+00	2.409999999999999920e-01	2.320000000000000118e-01
1.105000000000000000e+03	8.972899999999999210e+00	2.399999999999999911e-01	2.330000000000000127e-01
1.106000000000000000e+03	8.977399999999999380e+00	2.399999999999999911e-01	2.330000000000000127e-01
1.107000000000000000e+03	8.981899999999999551e+00	2.409999999999999920e-01	2.330000000000000127e-01
1.108000000000000000e+03	8.986399999999999721e+00	2.419999999999999929e-01	2.330000000000000127e-01
1.109000000000000000e+03	8.990899999999999892e+00	2.389999999999999902e-01	2.330000000000000127e-01
1.110000000000000000e+03	8.995400000000000063e+00	2.409999999999999920e-01	2.330000000000000127e-01
1.111000000000000000e+03	8.999900000000000233e+00	2.369999999999999885e-01	2.330000000000000127e-01
1.112000000000000000e+03	9.004400000000000404e+00	2.389999999999999902e-01	2.330000000000000127e-01
1.113000000000000000e+03	9.008900000000000574e+00	2.399999999999999911e-01	2.330000000000000127e-01
1.114000000000000000e+03	9.013400000000000745e+00	2.409999999999999920e-01	2.330000000000000127e-01
1.115000000000000000e+03	9.017899999999999139e+00	2.399999999999999911e-01	2.330000000000000127e-01
1.116000000000000000e+03	9.022399999999999309e+00	2.419999999999999929e-01	2.330000000000000127e-01
1.117000000000000000e+03	9.026899999999999480e+00	2.379999999999999893e-01	2.340000000000000135e-01
1.118000000000000000e+03	9.031399999999999650e+00	2.429999999999999938e-01	2.340000000000000135e-01
1.119000000000000000e+03	9.035899999999999821e+00	2.399999999999999911e-01	2.340000000000000135e-01
1.120000000000000000e+03	9.040399999999999991e+00	2.459999999999999964e-01	2.340000000000000135e-01
1.121000000000000000e+03	9.044900000000000162e+00	2.439999999999999947e-01	2.340000000000000135e-01
1.122000000000000000e+03	9.049400000000000333e+00	2.419999999999999929e-01	2.340000000000000135e-01
1.123000000000000000e+03	9.053900000000000503e+00	2.459999999999999964e-01	2.340000000000000135e-01
1.124000000000000000e+03	9.058400000000000674e+00	2.429999999999999938e-01	2.340000000000000135e-01
1.125000000000000000e+03	9.062900000000000844e+00	2.439999999999999947e-01	2.340000000000000135e-01
1.126000000000000000e+03	9.067399999999999238e+00	2.449999999999999956e-01	2.340000000000000135e-01
1.127000000000000000e+03	9.071899999999999409e+00	2.419999999999999929e-01	2.340000000000000135e-01
1.128000000000000000e+03	9.076399999999999579e+00	2.409999999999999920e-01	2.340000000000000135e-01
1.129000000000000000e+03	9.080899999999999750e+00	2.409999999999999920e-01	2.349999999999999867e-01
1.130000000000000000e+03	9.085399999999999920e+00	2.429999999999999938e-01	2.349999999999999867e-01
1.131000000000000000e+03	9.089900000000000091e+00	2.409999999999999920e-01	2.349999999999999867e-01
1.132000000000000000e+03	9.094400000000000261e+00	2.419999999999999929e-01	2.349999999999999867e-01
1.133000000000000000e+03	9.098900000000000432e+00	2.439999999999999947e-01	2.349999999999999867e-01
1.134000000000000000e+03	9.103400000000000603e+00	2.389999999999999902e-01	2.349999999999999867e-01
1.135000000000000000e+03	9.107900000000000773e+00	2.449999999999999956e-01	2.349999999999999867e-01
1.136000000000000000e+03	9.112399999999999167e+00	2.409999999999999920e-01	2.349999999999999867e-01
1.137000000000000000e+03	9.116899999999999338e+00	2.429999999999999938e-01	2.349999999999999867e-01
1.138000000000000000e+03	9.121399999999999508e+00	2.449999999999999956e-01	2.349999999999999867e-01
1.139000000000000000e+03	9.125899999999999679e+00	2.369999999999999885e-01	2.349999999999999867e-01
1.140000000000000000e+03	9.130399999999999849e+00	2.439999999999999947e-01	2.349999999999999867e-01
1.141000000000000000e+03	9.134900000000000020e+00	2.399999999999999911e-01	2.359999999999999876e-01
1.142000000000000000e+03	9.139400000000000190e+00	2.439999999999999947e-01	2.359999999999999876e-01
1.143000000000000000e+03	9.143900000000000361e+00	2.419999999999999929e-01	2.359999999999999876e-01
1.144000000000000000e+03	9.148400000000000531e+00	2.429999999999999938e-01	2.359999999999999876e-01
1.145000000000000000e+03	9.152900000000000702e+00	2.419999999999999929e-01	2.359999999999999876e-01
1.146000000000000000e+03	9.157400000000000873e+00	2.389999999999999902e-01	2.359999999999999876e-01
1.147000000000000000e+03	9.161899999999999267e+00	2.439999999999999947e-01	2.359999999999999876e-01
1.148000000000000000e+03	9.166399999999999437e+00	2.399999999999999911e-01	2.359999999999999876e-01
1.149000000000000000e+03	9.170899999999999608e+00	2.419999999999999929e-01	2.359999999999999876e-01
1.150000000000000000e+03	9.175399999999999778e+00	2.399999999999999911e-01	2.359999999999999876e-01
1.151000000000000000e+03	9.179899999999999949e+00	2.379999999999999893e-01	2.359999999999999876e-01
1.152000000000000000e+03	9.184400000000000119e+00	2.449999999999999956e-01	2.359999999999999876e-01
1.153000000000000000e+03	9.188900000000000290e+00	2.399999999999999911e-01	2.369999999999999885e-01
1.154000000000000000e+03	9.193400000000000460e+00	2.429999999999999938e-01	2.369999999999999885e-01
1.155000000000000000e+03	9.197900000000000631e+00	2.429999999999999938e-01	2.369999999999999885e-01
1.156000000000000000e+03	9.202400000000000801e+00	2.429999999999999938e-01	2.369999999999999885e-01
1.157000000000000000e+03	9.206899999999999196e+00	2.449999999999999956e-01	2.369999999999999885e-01
1.158000000000000000e+03	9.211399999999999366e+00	2.469999999999999973e-01	2.369999999999999885e-01
1.159000000000000000e+03	9.215899999999999537e+00	2.469999999999999973e-01	2.369999999999999885e-01
1.160000000000000000e+03	9.220399999999999707e+00	2.500000000000000000e-01	2.369999999999999885e-01
1.161000000000000000e+03	9.224899999999999878e+00	2.449999999999999956e-01	2.369999999999999885e-01
1.162000000000000000e+03	9.229400000000000048e+00	2.459999999999999964e-01	2.369999999999999885e-01
1.163000000000000000e+03	9.233900000000000219e+00	2.500000000000000000e-01	2.369999999999999885e-01
1.164000000000000000e+03	9.238400000000000389e+00	2.500000000000000000e-01	2.369999999999999885e-01
1.165000000000000000e+03	9.242900000000000560e+00	2.459999999999999964e-01	2.379999999999999893e-01
1.166000000000000000e+03	9.247400000000000730e+00	2.489999999999999991e-01	2.379999999999999893e-01
1.167000000000000000e+03	9.251899999999999125e+00	2.449999999999999956e-01	2.379999999999999893e-01
1.168000000000000000e+03	9.256399999999999295e+00	2.479999999999999982e-01	2.379999999999999893e-01
1.169000000000000000e+03	9.260899999999999466e+00	2.459999999999999964e-01	2.379999999999999893e-01
1.170000000000000000e+03	9.265399999999999636e+00	2.459999999999999964e-01	2.379999999999999893e-01
1.171000000000000000e+03	9.269899999999999807e+00	2.469999999999999973e-01	2.379999999999999893e-01
1.172000000000000000e+03	9.274399999999999977e+00	2.449999999999999956e-01	2.379999999999999893e-01
1.173000000000000000e+03	9.278900000000000148e+00	2.469999999999999973e-01	2.379999999999999893e-01
1.174000000000000000e+03	9.283400000000000318e+00	2.459999999999999964e-01	2.379999999999999893e-01
1.175000000000000000e+03	9.287900000000000489e+00	2.459999999999999964e-01	2.379999999999999893e-01
1.176000000000000000e+03	9.292400000000000659e+00	2.479999999999999982e-01	2.379999999999999893e-01
1.177000000000000000e+03	9.296900000000000830e+00	2.459999999999999964e-01	2.389999999999999902e-01
1.178000000000000000e+03	9.301399999999999224e+00	2.439999999999999947e-01	2.389999999999999902e-01
1.179000000000000000e+03	9.305899999999999395e+00	2.449999999999999956e-01	2.389999999999999902e-01
1.180000000000000000e+03	9.310399999999999565e+00	2.439999999999999947e-01	2.389999999999999902e-01
1.181000000000000000e+03	9.314899999999999736e+00	2.449999999999999956e-01	2.389999999999999902e-01
1.182000000000000000e+03	9.319399999999999906e+00	2.459999999999999964e-01	2.389999999999999902e-01
1.183000000000000000e+03	9.323900000000000077e+00	2.429999999999999938e-01	2.389999999999999902e-01
1.184000000000000000e+03	9.328400000000000247e+00	2.449999999999999956e-01	2.389999999999999902e-01
1.185000000000000000e+03	9.332900000000000418e+00	2.449999999999999956e-01	2.389999999999999902e-01
1.186000000000000000e+03	9.337400000000000588e+00	2.479999999999999982e-01	2.389999999999999902e-01
1.187000000000000000e+03	9.341900000000000759e+00	2.459999999999999964e-01	2.389999999999999902e-01
1.188000000000000000e+03	9.346399999999999153e+00	2.459999999999999964e-01	2.389999999999999902e-01
1.189000000000000000e+03	9.350899999999999324e+00	2.439999999999999947e-01	2.399999999999999911e-01
1.190000000000000000e+03	9.355399999999999494e+00	2.469999999999999973e-01	2.399999999999999911e-01
1.191000000000000000e+03	9.359899999999999665e+00	2.510000000000000009e-01	2.399999999999999911e-01
1.192000000000000000e+03	9.364399999999999835e+00	2.479999999999999982e-01	2.399999999999999911e-01
1.193000000000000000e+03	9.368900000000000006e+00	2.489999999999999991e-01	2.399999999999999911e-01
1.194000000000000000e+03	9.373400000000000176e+00	2.439999999999999947e-01	2.399999999999999911e-01
1.195000000000000000e+03	9.377900000000000347e+00	2.479999999999999982e-01	2.399999999999999911e-01
1.196000000000000000e+03	9.382400000000000517e+00	2.479999999999999982e-01	2.399999999999999911e-01
1.197000000000000000e+03	9.386900000000000688e+00	2.449999999999999956e-01	2.399999999999999911e-01
1.198000000000000000e+03	9.391400000000000858e+00	2.449999999999999956e-01	2.399999999999999911e-01
1.199000000000000000e+03	9.395899999999999253e+00	2.479999999999999982e-01	2.399999999999999911e-01
1.200000000000000000e+03	9.400399999999999423e+00	2.479999999999999982e-01	2.399999999999999911e-01
1.201000000000000000e+03	9.404999999999999361e+00	2.489999999999999991e-01	2.409999999999999920e-01
1.202000000000000000e+03	9.409499999999999531e+00	2.489999999999999991e-01	2.409999999999999920e-01
1.203000000000000000e+03	9.413999999999999702e+00	2.479999999999999982e-01	2.409999999999999920e-01
1.204000000000000000e+03	9.418499999999999872e+00	2.449999999999999956e-01	2.409999999999999920e-01
1.205000000000000000e+03	9.423000000000000043e+00	2.459999999999999964e-01	2.409999999999999920e-01
1.206000000000000000e+03	9.427500000000000213e+00	2.419999999999999929e-01	2.409999999999999920e-01
1.207000000000000000e+03	9.432000000000000384e+00	2.429999999999999938e-01	2.409999999999999920e-01
1.208000000000000000e+03	9.436500000000000554e+00	2.419999999999999929e-01	2.409999999999999920e-01
1.209000000000000000e+03	9.441000000000000725e+00	2.429999999999999938e-01	2.409999999999999920e-01
1.210000000000000000e+03	9.445499999999999119e+00	2.439999999999999947e-01	2.409999999999999920e-01
1.211000000000000000e+03	9.449999999999999289e+00	2.389999999999999902e-01	2.409999999999999920e-01
1.212000000000000000e+03	9.454499999999999460e+00	2.449999999999999956e-01	2.409999999999999920e-01
1.213000000000000000e+03	9.458999999999999631e+00	2.419999999999999929e-01	2.419999999999999929e-01
1.214000000000000000e+03	9.463499999999999801e+00	2.419999999999999929e-01	2.419999999999999929e-01
1.215000000000000000e+03	9.467999999999999972e+00	2.419999999999999929e-01	2.419999999999999929e-01
1.216000000000000000e+03	9.472500000000000142e+00	2.399999999999999911e-01	2.419999999999999929e-01
1.217000000000000000e+03	9.477000000000000313e+00	2.409999999999999920e-01	2.419999999999999929e-01
1.218000000000000000e+03	9.481500000000000483e+00	2.419999999999999929e-01	2.419999999999999929e-01
1.219000000000000000e+03	9.486000000000000654e+00	2.439999999999999947e-01	2.419999999999999929e-01
1.220000000000000000e+03	9.490500000000000824e+00	2.419999999999999929e-01	2.419999999999999929e-01
1.221000000000000000e+03	9.494999999999999218e+00	2.439999999999999947e-01	2.419999999999999929e-01
1.222000000000000000e+03	9.499499999999999389e+00	2.439999999999999947e-01	2.419999999999999929e-01
1.223000000000000000e+03	9.503999999999999559e+00	2.429999999999999938e-01	2.419999999999999929e-01
1.224000000000000000e+03	9.508499999999999730e+00	2.439999999999999947e-01	2.419999999999999929e-01
1.225000000000000000e+03	9.512999999999999901e+00	2.419999999999999929e-01	2.429999999999999938e-01
1.226000000000000000e+03	9.517500000000000071e+00	2.449999999999999956e-01	2.429999999999999938e-01
1.227000000000000000e+03	9.522000000000000242e+00	2.459999999999999964e-01	2.429999999999999938e-01
1.228000000000000000e+03	9.526500000000000412e+00	2.419999999999999929e-01	2.429999999999999938e-01
1.229000000000000000e+03	9.531000000000000583e+00	2.459999999999999964e-01	2.429999999999999938e-01
1.230000000000000000e+03	9.535500000000000753e+00	2.419999999999999929e-01	2.429999999999999938e-01
1.231000000000000000e+03	9.539999999999999147e+00	2.459999999999999964e-01	2.429999999999999938e-01
1.232000000000000000e+03	9.544499999999999318e+00	2.469999999999999973e-01	2.429999999999999938e-01
1.233000000000000000e+03	9.548999999999999488e+00	2.429999999999999938e-01	2.429999999999999938e-01
1.234000000000000000e+03	9.553499999999999659e+00	2.469999999999999973e-01	2.429999999999999938e-01
1.235000000000000000e+03	9.557999999999999829e+00	2.439999999999999947e-01	2.429999999999999938e-01
1.236000000000000000e+03	9.562500000000000000e+00	2.479999999999999982e-01	2.429999999999999938e-01
1.237000000000000000e+03	9.567000000000000171e+00	2.429999999999999938e-01	2.439999999999999947e-01
1.238000000000000000e+03	9.571500000000000341e+00	2.449999999999999956e-01	2.439999999999999947e-01
1.239000000000000000e+03	9.576000000000000512e+00	2.429999999999999938e-01	2.439999999999999947e-01
1.240000000000000000e+03	9.580500000000000682e+00	2.439999999999999947e-01	2.439999999999999947e-01
1.241000000000000000e+03	9.585000000000000853e+00	2.459999999999999964e-01	2.439999999999999947e-01
1.242000000000000000e+03	9.589499999999999247e+00	2.439999999999999947e-01	2.439999999999999947e-01
1.243000000000000000e+03	9.593999999999999417e+00	2.459999999999999964e-01	2.439999999999999947e-01
1.244000000000000000e+03	9.598499999999999588e+00	2.459999999999999964e-01	2.439999999999999947e-01
1.245000000000000000e+03	9.602999999999999758e+00	2.419999999999999929e-01	2.439999999999999947e-01
1.246000000000000000e+03	9.607499999999999929e+00	2.459999999999999964e-01	2.439999999999999947e-01
1.247000000000000000e+03	9.612000000000000099e+00	2.449999999999999956e-01	2.439999999999999947e-01
1.248000000000000000e+03	9.616500000000000270e+00	2.449999999999999956e-01	2.439999999999999947e-01
1.249000000000000000e+03	9.621000000000000441e+00	2.469999999999999973e-01	2.449999999999999956e-01
1.250000000000000000e+03	9.625500000000000611e+00	2.409999999999999920e-01	2.449999999999999956e-01
1.251000000000000000e+03	9.630000000000000782e+00	2.479999999999999982e-01	2.449999999999999956e-01
1.252000000000000000e+03	9.634499999999999176e+00	2.429999999999999938e-01	2.449999999999999956e-01
1.253000000000000000e+03	9.638999999999999346e+00	2.469999999999999973e-01	2.449999999999999956e-01
1.254000000000000000e+03	9.643499999999999517e+00	2.439999999999999947e-01	2.449999999999999956e-01
1.255000000000000000e+03	9.647999999999999687e+00	2.449999999999999956e-01	2.449999999999999956e-01
1.256000000000000000e+03	9.652499999999999858e+00	2.439999999999999947e-01	2.449999999999999956e-01
1.257000000000000000e+03	9.657000000000000028e+00	2.409999999999999920e-01	2.449999999999999956e-01
1.258000000000000000e+03	9.661500000000000199e+00	2.469999999999999973e-01	2.449999999999999956e-01
1.259000000000000000e+03	9.666000000000000369e+00	2.429999999999999938e-01	2.449999999999999956e-01
1.260000000000000000e+03	9.670500000000000540e+00	2.449999999999999956e-01	2.449999999999999956e-01
1.261000000000000000e+03	9.675000000000000711e+00	2.469999999999999973e-01	2.459999999999999964e-01
1.262000000000000000e+03	9.679500000000000881e+00	2.419999999999999929e-01	2.459999999999999964e-01
1.263000000000000000e+03	9.683999999999999275e+00	2.469999999999999973e-01	2.459999999999999964e-01
1.264000000000000000e+03	9.688499999999999446e+00	2.459999999999999964e-01	2.459999999999999964e-01
1.265000000000000000e+03	9.692999999999999616e+00	2.469999999999999973e-01	2.459999999999999964e-01
1.266000000000000000e+03	9.697499999999999787e+00	2.459999999999999964e-01	2.459999999999999964e-01
1.267000000000000000e+03	9.701999999999999957e+00	2.459999999999999964e-01	2.459999999999999964e-01
1.268000000000000000e+03	9.706500000000000128e+00	2.500000000000000000e-01	2.459999999999999964e-01
1.269000000000000000e+03	9.711000000000000298e+00	2.479999999999999982e-01	2.459999999999999964e-01
1.270000000000000000e+03	9.715500000000000469e+00	2.479999999999999982e-01	2.459999999999999964e-01
1.271000000000000000e+03	9.720000000000000639e+00	2.500000000000000000e-01	2.459999999999999964e-01
1.272000000000000000e+03	9.724500000000000810e+00	2.479999999999999982e-01	2.459999999999999964e-01
1.273000000000000000e+03	9.728999999999999204e+00	2.510000000000000009e-01	2.459999999999999964e-01
1.274000000000000000e+03	9.733499999999999375e+00	2.530000000000000027e-01	2.469999999999999973e-01
1.275000000000000000e+03	9.737999999999999545e+00	2.530000000000000027e-01	2.469999999999999973e-01
1.276000000000000000e+03	9.742499999999999716e+00	2.560000000000000053e-01	2.469999999999999973e-01
1.277000000000000000e+03	9.746999999999999886e+00	2.550000000000000044e-01	2.469999999999999973e-01
1.278000000000000000e+03	9.751500000000000057e+00	2.500000000000000000e-01	2.469999999999999973e-01
1.279000000000000000e+03	9.756000000000000227e+00	2.530000000000000027e-01	2.469999999999999973e-01
1.280000000000000000e+03	9.760500000000000398e+00	2.510000000000000009e-01	2.469999999999999973e-01
1.281000000000000000e+03	9.765000000000000568e+00	2.520000000000000018e-01	2.469999999999999973e-01
1.282000000000000000e+03	9.769500000000000739e+00	2.510000000000000009e-01	2.469999999999999973e-01
1.283000000000000000e+03	9.773999999999999133e+00	2.469999999999999973e-01	2.469999999999999973e-01
1.284000000000000000e+03	9.778499999999999304e+00	2.510000000000000009e-01	2.469999999999999973e-01
1.285000000000000000e+03	9.782999999999999474e+00	2.489999999999999991e-01	2.469999999999999973e-01
1.286000000000000000e+03	9.787499999999999645e+00	2.510000000000000009e-01	2.479999999999999982e-01
1.287000000000000000e+03	9.791999999999999815e+00	2.489999999999999991e-01	2.479999999999999982e-01
1.288000000000000000e+03	9.796499999999999986e+00	2.500000000000000000e-01	2.479999999999999982e-01
1.289000000000000000e+03	9.801000000000000156e+00	2.459999999999999964e-01	2.479999999999999982e-01
1.290000000000000000e+03	9.805500000000000327e+00	2.469999999999999973e-01	2.479999999999999982e-01
1.291000000000000000e+03	9.810000000000000497e+00	2.489999999999999991e-01	2.479999999999999982e-01
1.292000000000000000e+03	9.814500000000000668e+00	2.469999999999999973e-01	2.479999999999999982e-01
1.293000000000000000e+03	9.819000000000000838e+00	2.489999999999999991e-01	2.479999999999999982e-01
1.294000000000000000e+03	9.823499999999999233e+00	2.489999999999999991e-01	2.479999999999999982e-01
1.295000000000000000e+03	9.827999999999999403e+00	2.479999999999999982e-01	2.479999999999999982e-01
1.296000000000000000e+03	9.832499999999999574e+00	2.479999999999999982e-01	2.479999999999999982e-01
1.297000000000000000e+03	9.836999999999999744e+00	2.510000000000000009e-01	2.479999999999999982e-01
1.298000000000000000e+03	9.841499999999999915e+00	2.479999999999999982e-01	2.489999999999999991e-01
1.299000000000000000e+03	9.846000000000000085e+00	2.469999999999999973e-01	2.489999999999999991e-01
1.300000000000000000e+03	9.850500000000000256e+00	2.459999999999999964e-01	2.489999999999999991e-01
1.301000000000000000e+03	9.855000000000000426e+00	2.469999999999999973e-01	2.489999999999999991e-01
1.302000000000000000e+03	9.859500000000000597e+00	2.500000000000000000e-01	2.489999999999999991e-01
1.303000000000000000e+03	9.864000000000000767e+00	2.459999999999999964e-01	2.489999999999999991e-01
1.304000000000000000e+03	9.868499999999999162e+00	2.500000000000000000e-01	2.489999999999999991e-01
1.305000000000000000e+03	9.872999999999999332e+00	2.469999999999999973e-01	2.489999999999999991e-01
1.306000000000000000e+03	9.877499999999999503e+00	2.439999999999999947e-01	2.489999999999999991e-01
1.307000000000000000e+03	9.881999999999999673e+00	2.469999999999999973e-01	2.489999999999999991e-01
1.308000000000000000e+03	9.886499999999999844e+00	2.479999999999999982e-01	2.489999999999999991e-01
1.309000000000000000e+03	9.891000000000000014e+00	2.449999999999999956e-01	2.489999999999999991e-01
1.310000000000000000e+03	9.895500000000000185e+00	2.469999999999999973e-01	2.500000000000000000e-01
1.311000000000000000e+03	9.900000000000000355e+00	2.409999999999999920e-01	2.500000000000000000e-01
1.312000000000000000e+03	9.904500000000000526e+00	2.439999999999999947e-01	2.500000000000000000e-01
1.313000000000000000e+03	9.909000000000000696e+00	2.459999999999999964e-01	2.500000000000000000e-01
1.314000000000000000e+03	9.913500000000000867e+00	2.439999999999999947e-01	2.500000000000000000e-01
1.315000000000000000e+03	9.917999999999999261e+00	2.449999999999999956e-01	2.500000000000000000e-01
1.316000000000000000e+03	9.922499999999999432e+00	2.429999999999999938e-01	2.500000000000000000e-01
1.317000000000000000e+03	9.926999999999999602e+00	2.449999999999999956e-01	2.500000000000000000e-01
1.318000000000000000e+03	9.931499999999999773e+00	2.449999999999999956e-01	2.500000000000000000e-01
1.319000000000000000e+03	9.935999999999999943e+00	2.439999999999999947e-01	2.500000000000000000e-01
1.320000000000000000e+03	9.940500000000000114e+00	2.449999999999999956e-01	2.500000000000000000e-01
1.321000000000000000e+03	9.945000000000000284e+00	2.459999999999999964e-01	2.500000000000000000e-01
1.322000000000000000e+03	9.949500000000000455e+00	2.419999999999999929e-01	2.500000000000000000e-01
1.323000000000000000e+03	9.954000000000000625e+00	2.459999999999999964e-01	2.510000000000000009e-01
1.324000000000000000e+03	9.958500000000000796e+00	2.449999999999999956e-01	2.510000000000000009e-01
1.325000000000000000e+03	9.962999999999999190e+00	2.469999999999999973e-01	2.510000000000000009e-01
1.326000000000000000e+03	9.967499999999999361e+00	2.439999999999999947e-01	2.510000000000000009e-01
1.327000000000000000e+03	9.971999999999999531e+00	2.469999999999999973e-01	2.510000000000000009e-01
1.328000000000000000e+03	9.976499999999999702e+00	2.439999999999999947e-01	2.510000000000000009e-01
1.329000000000000000e+03	9.980999999999999872e+00	2.429999999999999938e-01	2.510000000000000009e-01
1.330000000000000000e+03	9.985500000000000043e+00	2.449999999999999956e-01	2.510000000000000009e-01
1.331000000000000000e+03	9.990000000000000213e+00	2.459999999999999964e-01	2.510000000000000009e-01
1.332000000000000000e+03	9.994500000000000384e+00	2.469999999999999973e-01	2.510000000000000009e-01
1.333000000000000000e+03	9.999000000000000554e+00	2.459999999999999964e-01	2.510000000000000009e-01
1.334000000000000000e+03	1.000350000000000072e+01	2.439999999999999947e-01	2.510000000000000009e-01
1.335000000000000000e+03	1.000799999999999912e+01	2.469999999999999973e-01	2.520000000000000018e-01
1.336000000000000000e+03	1.001249999999999929e+01	2.449999999999999956e-01	2.520000000000000018e-01
1.337000000000000000e+03	1.001699999999999946e+01	2.479999999999999982e-01	2.520000000000000018e-01
1.338000000000000000e+03	1.002149999999999963e+01	2.469999999999999973e-01	2.520000000000000018e-01
1.339000000000000000e+03	1.002599999999999980e+01	2.429999999999999938e-01	2.520000000000000018e-01
1.340000000000000000e+03	1.003049999999999997e+01	2.489999999999999991e-01	2.520000000000000018e-01
1.341000000000000000e+03	1.003500000000000014e+01	2.449999999999999956e-01	2.520000000000000018e-01
1.342000000000000000e+03	1.003950000000000031e+01	2.469999999999999973e-01	2.520000000000000018e-01
1.343000000000000000e+03	1.004400000000000048e+01	2.469999999999999973e-01	2.520000000000000018e-01
1.344000000000000000e+03	1.004850000000000065e+01	2.409999999999999920e-01	2.520000000000000018e-01
1.345000000000000000e+03	1.005300000000000082e+01	2.500000000000000000e-01	2.520000000000000018e-01
1.346000000000000000e+03	1.005749999999999922e+01	2.469999999999999973e-01	2.520000000000000018e-01
1.347000000000000000e+03	1.006199999999999939e+01	2.500000000000000000e-01	2.530000000000000027e-01
1.348000000000000000e+03	1.006649999999999956e+01	2.469999999999999973e-01	2.530000000000000027e-01
1.349000000000000000e+03	1.007099999999999973e+01	2.479999999999999982e-01	2.530000000000000027e-01
1.350000000000000000e+03	1.007549999999999990e+01	2.479999999999999982e-01	2.530000000000000027e-01
1.351000000000000000e+03	1.008000000000000007e+01	2.459999999999999964e-01	2.530000000000000027e-01
1.352000000000000000e+03	1.008450000000000024e+01	2.479999999999999982e-01	2.530000000000000027e-01
1.353000000000000000e+03	1.008900000000000041e+01	2.469999999999999973e-01	2.530000000000000027e-01
1.354000000000000000e+03	1.009350000000000058e+01	2.510000000000000009e-01	2.530000000000000027e-01
1.355000000000000000e+03	1.009800000000000075e+01	2.489999999999999991e-01	2.530000000000000027e-01
1.356000000000000000e+03	1.010249999999999915e+01	2.439999999999999947e-01	2.530000000000000027e-01
1.357000000000000000e+03	1.010699999999999932e+01	2.510000000000000009e-01	2.530000000000000027e-01
1.358000000000000000e+03	1.011149999999999949e+01	2.449999999999999956e-01	2.530000000000000027e-01
1.359000000000000000e+03	1.011599999999999966e+01	2.500000000000000000e-01	2.530000000000000027e-01
1.360000000000000000e+03	1.012049999999999983e+01	2.489999999999999991e-01	2.540000000000000036e-01
1.361000000000000000e+03	1.012500000000000000e+01	2.449999999999999956e-01	2.540000000000000036e-01
1.362000000000000000e+03	1.012950000000000017e+01	2.510000000000000009e-01	2.540000000000000036e-01
1.363000000000000000e+03	1.013400000000000034e+01	2.439999999999999947e-01	2.540000000000000036e-01
1.364000000000000000e+03	1.013850000000000051e+01	2.510000000000000009e-01	2.540000000000000036e-01
1.365000000000000000e+03	1.014300000000000068e+01	2.479999999999999982e-01	2.540000000000000036e-01
1.366000000000000000e+03	1.014750000000000085e+01	2.479999999999999982e-01	2.540000000000000036e-01
1.367000000000000000e+03	1.015199999999999925e+01	2.489999999999999991e-01	2.540000000000000036e-01
1.368000000000000000e+03	1.015649999999999942e+01	2.479999999999999982e-01	2.540000000000000036e-01
1.369000000000000000e+03	1.016099999999999959e+01	2.510000000000000009e-01	2.540000000000000036e-01
1.370000000000000000e+03	1.016549999999999976e+01	2.459999999999999964e-01	2.540000000000000036e-01
1.371000000000000000e+03	1.016999999999999993e+01	2.489999999999999991e-01	2.540000000000000036e-01
1.372000000000000000e+03	1.017450000000000010e+01	2.469999999999999973e-01	2.550000000000000044e-01
1.373000000000000000e+03	1.017900000000000027e+01	2.439999999999999947e-01	2.550000000000000044e-01
1.374000000000000000e+03	1.018350000000000044e+01	2.500000000000000000e-01	2.550000000000000044e-01
1.375000000000000000e+03	1.018800000000000061e+01	2.459999999999999964e-01	2.550000000000000044e-01
1.376000000000000000e+03	1.019250000000000078e+01	2.489999999999999991e-01	2.550000000000000044e-01
1.377000000000000000e+03	1.019699999999999918e+01	2.489999999999999991e-01	2.550000000000000044e-01
1.378000000000000000e+03	1.020149999999999935e+01	2.479999999999999982e-01	2.550000000000000044e-01
1.379000000000000000e+03	1.020599999999999952e+01	2.510000000000000009e-01	2.550000000000000044e-01
1.380000000000000000e+03	1.021049999999999969e+01	2.500000000000000000e-01	2.550000000000000044e-01
1.381000000000000000e+03	1.021499999999999986e+01	2.520000000000000018e-01	2.550000000000000044e-01
1.382000000000000000e+03	1.021950000000000003e+01	2.510000000000000009e-01	2.550000000000000044e-01
1.383000000000000000e+03	1.022400000000000020e+01	2.500000000000000000e-01	2.550000000000000044e-01
1.384000000000000000e+03	1.022850000000000037e+01	2.580000000000000071e-01	2.560000000000000053e-01
1.385000000000000000e+03	1.023300000000000054e+01	2.630000000000000115e-01	2.560000000000000053e-01
1.386000000000000000e+03	1.023750000000000071e+01	2.570000000000000062e-01	2.560000000000000053e-01
1.387000000000000000e+03	1.024200000000000088e+01	2.620000000000000107e-01	2.560000000000000053e-01
1.388000000000000000e+03	1.024649999999999928e+01	2.570000000000000062e-01	2.560000000000000053e-01
1.389000000000000000e+03	1.025099999999999945e+01	2.520000000000000018e-01	2.560000000000000053e-01
1.390000000000000000e+03	1.025549999999999962e+01	2.550000000000000044e-01	2.560000000000000053e-01
1.391000000000000000e+03	1.025999999999999979e+01	2.580000000000000071e-01	2.560000000000000053e-01
1.392000000000000000e+03	1.026449999999999996e+01	2.590000000000000080e-01	2.560000000000000053e-01
1.393000000000000000e+03	1.026900000000000013e+01	2.590000000000000080e-01	2.560000000000000053e-01
1.394000000000000000e+03	1.027350000000000030e+01	2.600000000000000089e-01	2.560000000000000053e-01
1.395000000000000000e+03	1.027800000000000047e+01	2.570000000000000062e-01	2.560000000000000053e-01
1.396000000000000000e+03	1.028250000000000064e+01	2.580000000000000071e-01	2.560000000000000053e-01
1.397000000000000000e+03	1.028700000000000081e+01	2.560000000000000053e-01	2.570000000000000062e-01
1.398000000000000000e+03	1.029149999999999920e+01	2.680000000000000160e-01	2.570000000000000062e-01
1.399000000000000000e+03	1.029599999999999937e+01	2.849999999999999756e-01	2.570000000000000062e-01
1.400000000000000000e+03	1.030049999999999955e+01	2.550000000000000044e-01	2.570000000000000062e-01
1.401000000000000000e+03	1.030499999999999972e+01	2.680000000000000160e-01	2.570000000000000062e-01
1.402000000000000000e+03	1.030949999999999989e+01	2.610000000000000098e-01	2.570000000000000062e-01
1.403000000000000000e+03	1.031400000000000006e+01	2.540000000000000036e-01	2.570000000000000062e-01
1.404000000000000000e+03	1.031850000000000023e+01	2.530000000000000027e-01	2.570000000000000062e-01
1.405000000000000000e+03	1.032300000000000040e+01	2.479999999999999982e-01	2.570000000000000062e-01
1.406000000000000000e+03	1.032750000000000057e+01	2.500000000000000000e-01	2.570000000000000062e-01
1.407000000000000000e+03	1.033200000000000074e+01	2.479999999999999982e-01	2.570000000000000062e-01
1.408000000000000000e+03	1.033649999999999913e+01	2.520000000000000018e-01	2.570000000000000062e-01
1.409000000000000000e+03	1.034099999999999930e+01	2.479999999999999982e-01	2.580000000000000071e-01
1.410000000000000000e+03	1.034549999999999947e+01	2.540000000000000036e-01	2.580000000000000071e-01
1.411000000000000000e+03	1.034999999999999964e+01	2.510000000000000009e-01	2.580000000000000071e-01
1.412000000000000000e+03	1.035449999999999982e+01	2.510000000000000009e-01	2.580000000000000071e-01
1.413000000000000000e+03	1.035899999999999999e+01	2.510000000000000009e-01	2.580000000000000071e-01
1.414000000000000000e+03	1.036350000000000016e+01	2.520000000000000018e-01	2.580000000000000071e-01
1.415000000000000000e+03	1.036800000000000033e+01	2.530000000000000027e-01	2.580000000000000071e-01
1.416000000000000000e+03	1.037250000000000050e+01	2.469999999999999973e-01	2.580000000000000071e-01
1.417000000000000000e+03	1.037700000000000067e+01	2.469999999999999973e-01	2.580000000000000071e-01
1.418000000000000000e+03	1.038150000000000084e+01	2.469999999999999973e-01	2.580000000000000071e-01
1.419000000000000000e+03	1.038599999999999923e+01	2.479999999999999982e-01	2.580000000000000071e-01
1.420000000000000000e+03	1.039049999999999940e+01	2.489999999999999991e-01	2.580000000000000071e-01
1.421000000000000000e+03	1.039499999999999957e+01	2.500000000000000000e-01	2.580000000000000071e-01
1.422000000000000000e+03	1.039949999999999974e+01	2.479999999999999982e-01	2.590000000000000080e-01
1.423000000000000000e+03	1.040399999999999991e+01	2.479999999999999982e-01	2.590000000000000080e-01
1.424000000000000000e+03	1.040850000000000009e+01	2.479999999999999982e-01	2.590000000000000080e-01
1.425000000000000000e+03	1.041300000000000026e+01	2.459999999999999964e-01	2.590000000000000080e-01
1.426000000000000000e+03	1.041750000000000043e+01	2.479999999999999982e-01	2.590000000000000080e-01
1.427000000000000000e+03	1.042200000000000060e+01	2.489999999999999991e-01	2.590000000000000080e-01
1.428000000000000000e+03	1.042650000000000077e+01	2.469999999999999973e-01	2.590000000000000080e-01
1.429000000000000000e+03	1.043099999999999916e+01	2.479999999999999982e-01	2.590000000000000080e-01
1.430000000000000000e+03	1.043549999999999933e+01	2.500000000000000000e-01	2.590000000000000080e-01
1.431000000000000000e+03	1.043999999999999950e+01	2.489999999999999991e-01	2.590000000000000080e-01
1.432000000000000000e+03	1.044449999999999967e+01	2.479999999999999982e-01	2.590000000000000080e-01
1.433000000000000000e+03	1.044899999999999984e+01	2.459999999999999964e-01	2.590000000000000080e-01
1.434000000000000000e+03	1.045350000000000001e+01	2.469999999999999973e-01	2.600000000000000089e-01
1.435000000000000000e+03	1.045800000000000018e+01	2.489999999999999991e-01	2.600000000000000089e-01
1.436000000000000000e+03	1.046250000000000036e+01	2.469999999999999973e-01	2.600000000000000089e-01
1.437000000000000000e+03	1.046700000000000053e+01	2.479999999999999982e-01	2.600000000000000089e-01
1.438000000000000000e+03	1.047150000000000070e+01	2.489999999999999991e-01	2.600000000000000089e-01
1.439000000000000000e+03	1.047600000000000087e+01	2.489999999999999991e-01	2.600000000000000089e-01
1.440000000000000000e+03	1.048049999999999926e+01	2.489999999999999991e-01	2.600000000000000089e-01
1.441000000000000000e+03	1.048499999999999943e+01	2.520000000000000018e-01	2.600000000000000089e-01
1.442000000000000000e+03	1.048949999999999960e+01	2.500000000000000000e-01	2.600000000000000089e-01
1.443000000000000000e+03	1.049399999999999977e+01	2.510000000000000009e-01	2.600000000000000089e-01
1.444000000000000000e+03	1.049849999999999994e+01	2.510000000000000009e-01	2.600000000000000089e-01
1.445000000000000000e+03	1.050300000000000011e+01	2.520000000000000018e-01	2.600000000000000089e-01
1.446000000000000000e+03	1.050750000000000028e+01	2.489999999999999991e-01	2.600000000000000089e-01
1.447000000000000000e+03	1.051200000000000045e+01	2.500000000000000000e-01	2.610000000000000098e-01
1.448000000000000000e+03	1.051650000000000063e+01	2.510000000000000009e-01	2.610000000000000098e-01
1.449000000000000000e+03	1.052100000000000080e+01	2.520000000000000018e-01	2.610000000000000098e-01
1.450000000000000000e+03	1.052549999999999919e+01	2.479999999999999982e-01	2.610000000000000098e-01
1.451000000000000000e+03	1.052999999999999936e+01	2.540000000000000036e-01	2.610000000000000098e-01
1.452000000000000000e+03	1.053449999999999953e+01	2.479999999999999982e-01	2.610000000000000098e-01
1.453000000000000000e+03	1.053899999999999970e+01	2.489999999999999991e-01	2.610000000000000098e-01
1.454000000000000000e+03	1.054349999999999987e+01	2.500000000000000000e-01	2.610000000000000098e-01
1.455000000000000000e+03	1.054800000000000004e+01	2.469999999999999973e-01	2.610000000000000098e-01
1.456000000000000000e+03	1.055250000000000021e+01	2.520000000000000018e-01	2.610000000000000098e-01
1.457000000000000000e+03	1.055700000000000038e+01	2.469999999999999973e-01	2.610000000000000098e-01
1.458000000000000000e+03	1.056150000000000055e+01	2.530000000000000027e-01	2.610000000000000098e-01
1.459000000000000000e+03	1.056600000000000072e+01	2.510000000000000009e-01	2.620000000000000107e-01
1.460000000000000000e+03	1.057049999999999912e+01	2.510000000000000009e-01	2.620000000000000107e-01
1.461000000000000000e+03	1.057499999999999929e+01	2.540000000000000036e-01	2.620000000000000107e-01
1.462000000000000000e+03	1.057949999999999946e+01	2.489999999999999991e-01	2.620000000000000107e-01
1.463000000000000000e+03	1.058399999999999963e+01	2.540000000000000036e-01	2.620000000000000107e-01
1.464000000000000000e+03	1.058849999999999980e+01	2.510000000000000009e-01	2.620000000000000107e-01
1.465000000000000000e+03	1.059299999999999997e+01	2.510000000000000009e-01	2.620000000000000107e-01
1.466000000000000000e+03	1.059750000000000014e+01	2.500000000000000000e-01	2.620000000000000107e-01
1.467000000000000000e+03	1.060200000000000031e+01	2.479999999999999982e-01	2.620000000000000107e-01
1.468000000000000000e+03	1.060660000000000025e+01	2.540000000000000036e-01	2.620000000000000107e-01
1.469000000000000000e+03	1.061110000000000042e+01	2.489999999999999991e-01	2.620000000000000107e-01
1.470000000000000000e+03	1.061560000000000059e+01	2.540000000000000036e-01	2.620000000000000107e-01
1.471000000000000000e+03	1.062010000000000076e+01	2.550000000000000044e-01	2.620000000000000107e-01
1.472000000000000000e+03	1.062459999999999916e+01	2.479999999999999982e-01	2.630000000000000115e-01
1.473000000000000000e+03	1.062909999999999933e+01	2.580000000000000071e-01	2.630000000000000115e-01
1.474000000000000000e+03	1.063359999999999950e+01	2.540000000000000036e-01	2.630000000000000115e-01
1.475000000000000000e+03	1.063809999999999967e+01	2.620000000000000107e-01	2.630000000000000115e-01
1.476000000000000000e+03	1.064259999999999984e+01	2.560000000000000053e-01	2.630000000000000115e-01
1.477000000000000000e+03	1.064710000000000001e+01	2.550000000000000044e-01	2.630000000000000115e-01
1.478000000000000000e+03	1.065160000000000018e+01	2.580000000000000071e-01	2.630000000000000115e-01
1.479000000000000000e+03	1.065610000000000035e+01	2.570000000000000062e-01	2.630000000000000115e-01
1.480000000000000000e+03	1.066060000000000052e+01	2.580000000000000071e-01	2.630000000000000115e-01
1.481000000000000000e+03	1.066510000000000069e+01	2.570000000000000062e-01	2.630000000000000115e-01
1.482000000000000000e+03	1.066960000000000086e+01	2.590000000000000080e-01	2.630000000000000115e-01
1.483000000000000000e+03	1.067409999999999926e+01	2.590000000000000080e-01	2.630000000000000115e-01
1.484000000000000000e+03	1.067859999999999943e+01	2.540000000000000036e-01	2.630000000000000115e-01
1.485000000000000000e+03	1.068309999999999960e+01	2.560000000000000053e-01	2.640000000000000124e-01
1.486000000000000000e+03	1.068759999999999977e+01	2.530000000000000027e-01	2.640000000000000124e-01
1.487000000000000000e+03	1.069209999999999994e+01	2.530000000000000027e-01	2.640000000000000124e-01
1.488000000000000000e+03	1.069660000000000011e+01	2.540000000000000036e-01	2.640000000000000124e-01
1.489000000000000000e+03	1.070110000000000028e+01	2.530000000000000027e-01	2.640000000000000124e-01
1.490000000000000000e+03	1.070560000000000045e+01	2.570000000000000062e-01	2.640000000000000124e-01
1.491000000000000000e+03	1.071010000000000062e+01	2.560000000000000053e-01	2.640000000000000124e-01
1.492000000000000000e+03	1.071460000000000079e+01	2.580000000000000071e-01	2.640000000000000124e-01
1.493000000000000000e+03	1.071909999999999918e+01	2.600000000000000089e-01	2.640000000000000124e-01
1.494000000000000000e+03	1.072359999999999935e+01	2.590000000000000080e-01	2.640000000000000124e-01
1.495000000000000000e+03	1.072809999999999953e+01	2.630000000000000115e-01	2.640000000000000124e-01
1.496000000000000000e+03	1.073259999999999970e+01	2.610000000000000098e-01	2.640000000000000124e-01
1.497000000000000000e+03	1.073709999999999987e+01	2.690000000000000169e-01	2.650000000000000133e-01
1.498000000000000000e+03	1.074160000000000004e+01	2.610000000000000098e-01	2.650000000000000133e-01
1.499000000000000000e+03	1.074610000000000021e+01	2.590000000000000080e-01	2.650000000000000133e-01
1.500000000000000000e+03	1.075060000000000038e+01	2.580000000000000071e-01	2.650000000000000133e-01
1.501000000000000000e+03	1.075510000000000055e+01	2.560000000000000053e-01	2.650000000000000133e-01
1.502000000000000000e+03	1.075960000000000072e+01	2.590000000000000080e-01	2.650000000000000133e-01
1.503000000000000000e+03	1.076409999999999911e+01	2.590000000000000080e-01	2.650000000000000133e-01
1.504000000000000000e+03	1.076859999999999928e+01	2.590000000000000080e-01	2.650000000000000133e-01
1.505000000000000000e+03	1.077309999999999945e+01	2.580000000000000071e-01	2.650000000000000133e-01
1.506000000000000000e+03	1.077759999999999962e+01	2.580000000000000071e-01	2.650000000000000133e-01
1.507000000000000000e+03	1.078209999999999980e+01	2.590000000000000080e-01	2.650000000000000133e-01
1.508000000000000000e+03	1.078659999999999997e+01	2.590000000000000080e-01	2.650000000000000133e-01
1.509000000000000000e+03	1.079110000000000014e+01	2.630000000000000115e-01	2.650000000000000133e-01
1.510000000000000000e+03	1.079560000000000031e+01	2.590000000000000080e-01	2.660000000000000142e-01
1.511000000000000000e+03	1.080010000000000048e+01	2.560000000000000053e-01	2.660000000000000142e-01
1.512000000000000000e+03	1.080460000000000065e+01	2.560000000000000053e-01	2.660000000000000142e-01
1.513000000000000000e+03	1.080910000000000082e+01	2.600000000000000089e-01	2.660000000000000142e-01
1.514000000000000000e+03	1.081359999999999921e+01	2.570000000000000062e-01	2.660000000000000142e-01
1.515000000000000000e+03	1.081809999999999938e+01	2.580000000000000071e-01	2.660000000000000142e-01
1.516000000000000000e+03	1.082259999999999955e+01	2.520000000000000018e-01	2.660000000000000142e-01
1.517000000000000000e+03	1.082709999999999972e+01	2.590000000000000080e-01	2.660000000000000142e-01
1.518000000000000000e+03	1.083159999999999989e+01	2.580000000000000071e-01	2.660000000000000142e-01
1.519000000000000000e+03	1.083610000000000007e+01	2.600000000000000089e-01	2.660000000000000142e-01
1.520000000000000000e+03	1.084060000000000024e+01	2.580000000000000071e-01	2.660000000000000142e-01
1.521000000000000000e+03	1.084510000000000041e+01	2.610000000000000098e-01	2.660000000000000142e-01
1.522000000000000000e+03	1.084960000000000058e+01	2.580000000000000071e-01	2.670000000000000151e-01
1.523000000000000000e+03	1.085410000000000075e+01	2.550000000000000044e-01	2.670000000000000151e-01
1.524000000000000000e+03	1.085859999999999914e+01	2.570000000000000062e-01	2.670000000000000151e-01
1.525000000000000000e+03	1.086309999999999931e+01	2.550000000000000044e-01	2.670000000000000151e-01
1.526000000000000000e+03	1.086759999999999948e+01	2.560000000000000053e-01	2.670000000000000151e-01
1.527000000000000000e+03	1.087209999999999965e+01	2.530000000000000027e-01	2.670000000000000151e-01
1.528000000000000000e+03	1.087659999999999982e+01	2.540000000000000036e-01	2.670000000000000151e-01
1.529000000000000000e+03	1.088109999999999999e+01	2.530000000000000027e-01	2.670000000000000151e-01
1.530000000000000000e+03	1.088560000000000016e+01	2.530000000000000027e-01	2.670000000000000151e-01
1.531000000000000000e+03	1.089010000000000034e+01	2.540000000000000036e-01	2.670000000000000151e-01
1.532000000000000000e+03	1.089460000000000051e+01	2.540000000000000036e-01	2.670000000000000151e-01
1.533000000000000000e+03	1.089910000000000068e+01	2.530000000000000027e-01	2.670000000000000151e-01
1.534000000000000000e+03	1.090360000000000085e+01	2.580000000000000071e-01	2.670000000000000151e-01
1.535000000000000000e+03	1.090809999999999924e+01	2.530000000000000027e-01	2.680000000000000160e-01
1.536000000000000000e+03	1.091259999999999941e+01	2.570000000000000062e-01	2.680000000000000160e-01
1.537000000000000000e+03	1.091709999999999958e+01	2.570000000000000062e-01	2.680000000000000160e-01
1.538000000000000000e+03	1.092159999999999975e+01	2.500000000000000000e-01	2.680000000000000160e-01
1.539000000000000000e+03	1.092609999999999992e+01	2.500000000000000000e-01	2.680000000000000160e-01
1.540000000000000000e+03	1.093060000000000009e+01	2.500000000000000000e-01	2.680000000000000160e-01
1.541000000000000000e+03	1.093510000000000026e+01	2.540000000000000036e-01	2.680000000000000160e-01
1.542000000000000000e+03	1.093960000000000043e+01	2.540000000000000036e-01	2.680000000000000160e-01
1.543000000000000000e+03	1.094410000000000061e+01	2.530000000000000027e-01	2.680000000000000160e-01
1.544000000000000000e+03	1.094860000000000078e+01	2.550000000000000044e-01	2.680000000000000160e-01
1.545000000000000000e+03	1.095309999999999917e+01	2.600000000000000089e-01	2.680000000000000160e-01
1.546000000000000000e+03	1.095759999999999934e+01	2.610000000000000098e-01	2.680000000000000160e-01
1.547000000000000000e+03	1.096209999999999951e+01	2.580000000000000071e-01	2.680000000000000160e-01
1.548000000000000000e+03	1.096659999999999968e+01	2.560000000000000053e-01	2.690000000000000169e-01
1.549000000000000000e+03	1.097109999999999985e+01	2.610000000000000098e-01	2.690000000000000169e-01
1.550000000000000000e+03	1.097560000000000002e+01	2.570000000000000062e-01	2.690000000000000169e-01
1.551000000000000000e+03	1.098010000000000019e+01	2.530000000000000027e-01	2.690000000000000169e-01
1.552000000000000000e+03	1.098460000000000036e+01	2.550000000000000044e-01	2.690000000000000169e-01
1.553000000000000000e+03	1.098910000000000053e+01	2.520000000000000018e-01	2.690000000000000169e-01
1.554000000000000000e+03	1.099360000000000070e+01	2.580000000000000071e-01	2.690000000000000169e-01
1.555000000000000000e+03	1.099810000000000088e+01	2.540000000000000036e-01	2.690000000000000169e-01
1.556000000000000000e+03	1.100259999999999927e+01	2.550000000000000044e-01	2.690000000000000169e-01
1.557000000000000000e+03	1.100709999999999944e+01	2.580000000000000071e-01	2.690000000000000169e-01
1.558000000000000000e+03	1.101159999999999961e+01	2.560000000000000053e-01	2.690000000000000169e-01
1.559000000000000000e+03	1.101609999999999978e+01	2.600000000000000089e-01	2.690000000000000169e-01
1.560000000000000000e+03	1.102059999999999995e+01	2.590000000000000080e-01	2.700000000000000178e-01
1.561000000000000000e+03	1.102510000000000012e+01	2.530000000000000027e-01	2.700000000000000178e-01
1.562000000000000000e+03	1.102960000000000029e+01	2.640000000000000124e-01	2.700000000000000178e-01
1.563000000000000000e+03	1.103410000000000046e+01	2.580000000000000071e-01	2.700000000000000178e-01
1.564000000000000000e+03	1.103860000000000063e+01	2.640000000000000124e-01	2.700000000000000178e-01
1.565000000000000000e+03	1.104310000000000080e+01	2.610000000000000098e-01	2.700000000000000178e-01
1.566000000000000000e+03	1.104759999999999920e+01	2.550000000000000044e-01	2.700000000000000178e-01
1.567000000000000000e+03	1.105209999999999937e+01	2.640000000000000124e-01	2.700000000000000178e-01
1.568000000000000000e+03	1.105659999999999954e+01	2.580000000000000071e-01	2.700000000000000178e-01
1.569000000000000000e+03	1.106109999999999971e+01	2.610000000000000098e-01	2.700000000000000178e-01
1.570000000000000000e+03	1.106559999999999988e+01	2.590000000000000080e-01	2.700000000000000178e-01
1.571000000000000000e+03	1.107010000000000005e+01	2.590000000000000080e-01	2.700000000000000178e-01
1.572000000000000000e+03	1.107460000000000022e+01	2.590000000000000080e-01	2.700000000000000178e-01
1.573000000000000000e+03	1.107910000000000039e+01	2.560000000000000053e-01	2.710000000000000187e-01
1.574000000000000000e+03	1.108360000000000056e+01	2.640000000000000124e-01	2.710000000000000187e-01
1.575000000000000000e+03	1.108810000000000073e+01	2.590000000000000080e-01	2.710000000000000187e-01
1.576000000000000000e+03	1.109259999999999913e+01	2.650000000000000133e-01	2.710000000000000187e-01
1.577000000000000000e+03	1.109709999999999930e+01	2.650000000000000133e-01	2.710000000000000187e-01
1.578000000000000000e+03	1.110159999999999947e+01	2.620000000000000107e-01	2.710000000000000187e-01
1.579000000000000000e+03	1.110609999999999964e+01	2.740000000000000213e-01	2.710000000000000187e-01
1.580000000000000000e+03	1.111059999999999981e+01	2.730000000000000204e-01	2.710000000000000187e-01
1.581000000000000000e+03	1.111509999999999998e+01	2.770000000000000240e-01	2.710000000000000187e-01
1.582000000000000000e+03	1.111960000000000015e+01	2.740000000000000213e-01	2.710000000000000187e-01
1.583000000000000000e+03	1.112410000000000032e+01	2.710000000000000187e-01	2.710000000000000187e-01
1.584000000000000000e+03	1.112860000000000049e+01	2.770000000000000240e-01	2.710000000000000187e-01
1.585000000000000000e+03	1.113310000000000066e+01	2.680000000000000160e-01	2.710000000000000187e-01
1.586000000000000000e+03	1.113760000000000083e+01	2.710000000000000187e-01	2.720000000000000195e-01
1.587000000000000000e+03	1.114209999999999923e+01	2.640000000000000124e-01	2.720000000000000195e-01
1.588000000000000000e+03	1.114659999999999940e+01	2.590000000000000080e-01	2.720000000000000195e-01
1.589000000000000000e+03	1.115109999999999957e+01	2.610000000000000098e-01	2.720000000000000195e-01
1.590000000000000000e+03	1.115559999999999974e+01	2.580000000000000071e-01	2.720000000000000195e-01
1.591000000000000000e+03	1.116009999999999991e+01	2.620000000000000107e-01	2.720000000000000195e-01
1.592000000000000000e+03	1.116460000000000008e+01	2.590000000000000080e-01	2.720000000000000195e-01
1.593000000000000000e+03	1.116910000000000025e+01	2.600000000000000089e-01	2.720000000000000195e-01
1.594000000000000000e+03	1.117360000000000042e+01	2.590000000000000080e-01	2.720000000000000195e-01
1.595000000000000000e+03	1.117810000000000059e+01	2.580000000000000071e-01	2.720000000000000195e-01
1.596000000000000000e+03	1.118260000000000076e+01	2.610000000000000098e-01	2.720000000000000195e-01
1.597000000000000000e+03	1.118709999999999916e+01	2.590000000000000080e-01	2.720000000000000195e-01
1.598000000000000000e+03	1.119159999999999933e+01	2.610000000000000098e-01	2.730000000000000204e-01
1.599000000000000000e+03	1.119609999999999950e+01	2.650000000000000133e-01	2.730000000000000204e-01
1.600000000000000000e+03	1.120059999999999967e+01	2.610000000000000098e-01	2.730000000000000204e-01
1.601000000000000000e+03	1.120509999999999984e+01	2.620000000000000107e-01	2.730000000000000204e-01
1.602000000000000000e+03	1.120960000000000001e+01	2.600000000000000089e-01	2.730000000000000204e-01
1.603000000000000000e+03	1.121410000000000018e+01	2.640000000000000124e-01	2.730000000000000204e-01
1.604000000000000000e+03	1.121860000000000035e+01	2.640000000000000124e-01	2.730000000000000204e-01
1.605000000000000000e+03	1.122310000000000052e+01	2.600000000000000089e-01	2.730000000000000204e-01
1.606000000000000000e+03	1.122760000000000069e+01	2.670000000000000151e-01	2.730000000000000204e-01
1.607000000000000000e+03	1.123210000000000086e+01	2.630000000000000115e-01	2.730000000000000204e-01
1.608000000000000000e+03	1.123659999999999926e+01	2.700000000000000178e-01	2.730000000000000204e-01
1.609000000000000000e+03	1.124109999999999943e+01	2.690000000000000169e-01	2.730000000000000204e-01
1.610000000000000000e+03	1.124559999999999960e+01	2.680000000000000160e-01	2.730000000000000204e-01
1.611000000000000000e+03	1.125009999999999977e+01	2.670000000000000151e-01	2.740000000000000213e-01
1.612000000000000000e+03	1.125459999999999994e+01	2.650000000000000133e-01	2.740000000000000213e-01
1.613000000000000000e+03	1.125910000000000011e+01	2.700000000000000178e-01	2.740000000000000213e-01
1.614000000000000000e+03	1.126360000000000028e+01	2.690000000000000169e-01	2.740000000000000213e-01
1.615000000000000000e+03	1.126810000000000045e+01	2.660000000000000142e-01	2.740000000000000213e-01
1.616000000000000000e+03	1.127260000000000062e+01	2.650000000000000133e-01	2.740000000000000213e-01
1.617000000000000000e+03	1.127710000000000079e+01	2.660000000000000142e-01	2.740000000000000213e-01
1.618000000000000000e+03	1.128159999999999918e+01	2.690000000000000169e-01	2.740000000000000213e-01
1.619000000000000000e+03	1.128609999999999935e+01	2.660000000000000142e-01	2.740000000000000213e-01
1.620000000000000000e+03	1.129059999999999953e+01	2.660000000000000142e-01	2.740000000000000213e-01
1.621000000000000000e+03	1.129509999999999970e+01	2.640000000000000124e-01	2.740000000000000213e-01
1.622000000000000000e+03	1.129959999999999987e+01	2.640000000000000124e-01	2.740000000000000213e-01
1.623000000000000000e+03	1.130410000000000004e+01	2.660000000000000142e-01	2.740000000000000213e-01
1.624000000000000000e+03	1.130860000000000021e+01	2.640000000000000124e-01	2.750000000000000222e-01
1.625000000000000000e+03	1.131310000000000038e+01	2.670000000000000151e-01	2.750000000000000222e-01
1.626000000000000000e+03	1.131760000000000055e+01	2.690000000000000169e-01	2.750000000000000222e-01
1.627000000000000000e+03	1.132210000000000072e+01	2.660000000000000142e-01	2.750000000000000222e-01
1.628000000000000000e+03	1.132659999999999911e+01	2.670000000000000151e-01	2.750000000000000222e-01
1.629000000000000000e+03	1.133109999999999928e+01	2.660000000000000142e-01	2.750000000000000222e-01
1.630000000000000000e+03	1.133559999999999945e+01	2.690000000000000169e-01	2.750000000000000222e-01
1.631000000000000000e+03	1.134009999999999962e+01	2.690000000000000169e-01	2.750000000000000222e-01
1.632000000000000000e+03	1.134459999999999980e+01	2.670000000000000151e-01	2.750000000000000222e-01
1.633000000000000000e+03	1.134909999999999997e+01	2.670000000000000151e-01	2.750000000000000222e-01
1.634000000000000000e+03	1.135360000000000014e+01	2.680000000000000160e-01	2.750000000000000222e-01
1.635000000000000000e+03	1.135810000000000031e+01	2.670000000000000151e-01	2.750000000000000222e-01
1.636000000000000000e+03	1.136260000000000048e+01	2.640000000000000124e-01	2.760000000000000231e-01
1.637000000000000000e+03	1.136710000000000065e+01	2.660000000000000142e-01	2.760000000000000231e-01
1.638000000000000000e+03	1.137160000000000082e+01	2.640000000000000124e-01	2.760000000000000231e-01
1.639000000000000000e+03	1.137609999999999921e+01	2.630000000000000115e-01	2.760000000000000231e-01
1.640000000000000000e+03	1.138059999999999938e+01	2.620000000000000107e-01	2.760000000000000231e-01
1.641000000000000000e+03	1.138509999999999955e+01	2.610000000000000098e-01	2.760000000000000231e-01
1.642000000000000000e+03	1.138959999999999972e+01	2.630000000000000115e-01	2.760000000000000231e-01
1.643000000000000000e+03	1.139409999999999989e+01	2.630000000000000115e-01	2.760000000000000231e-01
1.644000000000000000e+03	1.139860000000000007e+01	2.590000000000000080e-01	2.760000000000000231e-01
1.645000000000000000e+03	1.140310000000000024e+01	2.620000000000000107e-01	2.760000000000000231e-01
1.646000000000000000e+03	1.140760000000000041e+01	2.630000000000000115e-01	2.760000000000000231e-01
1.647000000000000000e+03	1.141210000000000058e+01	2.610000000000000098e-01	2.760000000000000231e-01
1.648000000000000000e+03	1.141660000000000075e+01	2.620000000000000107e-01	2.760000000000000231e-01
1.649000000000000000e+03	1.142109999999999914e+01	2.590000000000000080e-01	2.770000000000000240e-01
1.650000000000000000e+03	1.142559999999999931e+01	2.610000000000000098e-01	2.770000000000000240e-01
1.651000000000000000e+03	1.143009999999999948e+01	2.600000000000000089e-01	2.770000000000000240e-01
1.652000000000000000e+03	1.143459999999999965e+01	2.600000000000000089e-01	2.770000000000000240e-01
1.653000000000000000e+03	1.143909999999999982e+01	2.620000000000000107e-01	2.770000000000000240e-01
1.654000000000000000e+03	1.144359999999999999e+01	2.610000000000000098e-01	2.770000000000000240e-01
1.655000000000000000e+03	1.144810000000000016e+01	2.600000000000000089e-01	2.770000000000000240e-01
1.656000000000000000e+03	1.145260000000000034e+01	2.640000000000000124e-01	2.770000000000000240e-01
1.657000000000000000e+03	1.145710000000000051e+01	2.660000000000000142e-01	2.770000000000000240e-01
1.658000000000000000e+03	1.146160000000000068e+01	2.640000000000000124e-01	2.770000000000000240e-01
1.659000000000000000e+03	1.146610000000000085e+01	2.640000000000000124e-01	2.770000000000000240e-01
1.660000000000000000e+03	1.147059999999999924e+01	2.630000000000000115e-01	2.770000000000000240e-01
1.661000000000000000e+03	1.147509999999999941e+01	2.680000000000000160e-01	2.770000000000000240e-01
1.662000000000000000e+03	1.147959999999999958e+01	2.680000000000000160e-01	2.780000000000000249e-01
1.663000000000000000e+03	1.148409999999999975e+01	2.700000000000000178e-01	2.780000000000000249e-01
1.664000000000000000e+03	1.148859999999999992e+01	2.670000000000000151e-01	2.780000000000000249e-01
1.665000000000000000e+03	1.149310000000000009e+01	2.650000000000000133e-01	2.780000000000000249e-01
1.666000000000000000e+03	1.149760000000000026e+01	2.650000000000000133e-01	2.780000000000000249e-01
1.667000000000000000e+03	1.150210000000000043e+01	2.650000000000000133e-01	2.780000000000000249e-01
1.668000000000000000e+03	1.150660000000000061e+01	2.670000000000000151e-01	2.780000000000000249e-01
1.669000000000000000e+03	1.151110000000000078e+01	2.660000000000000142e-01	2.780000000000000249e-01
1.670000000000000000e+03	1.151559999999999917e+01	2.720000000000000195e-01	2.780000000000000249e-01
1.671000000000000000e+03	1.152009999999999934e+01	2.730000000000000204e-01	2.780000000000000249e-01
1.672000000000000000e+03	1.152459999999999951e+01	2.650000000000000133e-01	2.780000000000000249e-01
1.673000000000000000e+03	1.152909999999999968e+01	2.740000000000000213e-01	2.780000000000000249e-01
1.674000000000000000e+03	1.153359999999999985e+01	2.690000000000000169e-01	2.780000000000000249e-01
1.675000000000000000e+03	1.153810000000000002e+01	2.710000000000000187e-01	2.790000000000000258e-01
1.676000000000000000e+03	1.154260000000000019e+01	2.690000000000000169e-01	2.790000000000000258e-01
1.677000000000000000e+03	1.154710000000000036e+01	2.640000000000000124e-01	2.790000000000000258e-01
1.678000000000000000e+03	1.155160000000000053e+01	2.720000000000000195e-01	2.790000000000000258e-01
1.679000000000000000e+03	1.155610000000000070e+01	2.690000000000000169e-01	2.790000000000000258e-01
1.680000000000000000e+03	1.156060000000000088e+01	2.740000000000000213e-01	2.790000000000000258e-01
1.681000000000000000e+03	1.156509999999999927e+01	2.740000000000000213e-01	2.790000000000000258e-01
1.682000000000000000e+03	1.156959999999999944e+01	2.760000000000000231e-01	2.790000000000000258e-01
1.683000000000000000e+03	1.157409999999999961e+01	2.750000000000000222e-01	2.790000000000000258e-01
1.684000000000000000e+03	1.157859999999999978e+01	2.730000000000000204e-01	2.790000000000000258e-01
1.685000000000000000e+03	1.158309999999999995e+01	2.760000000000000231e-01	2.790000000000000258e-01
1.686000000000000000e+03	1.158760000000000012e+01	2.740000000000000213e-01	2.790000000000000258e-01
1.687000000000000000e+03	1.159210000000000029e+01	2.760000000000000231e-01	2.800000000000000266e-01
1.688000000000000000e+03	1.159660000000000046e+01	2.730000000000000204e-01	2.800000000000000266e-01
1.689000000000000000e+03	1.160110000000000063e+01	2.690000000000000169e-01	2.800000000000000266e-01
1.690000000000000000e+03	1.160560000000000080e+01	2.800000000000000266e-01	2.800000000000000266e-01
1.691000000000000000e+03	1.161009999999999920e+01	2.730000000000000204e-01	2.800000000000000266e-01
1.692000000000000000e+03	1.161459999999999937e+01	2.730000000000000204e-01	2.800000000000000266e-01
1.693000000000000000e+03	1.161909999999999954e+01	2.740000000000000213e-01	2.800000000000000266e-01
1.694000000000000000e+03	1.162359999999999971e+01	2.690000000000000169e-01	2.800000000000000266e-01
1.695000000000000000e+03	1.162809999999999988e+01	2.800000000000000266e-01	2.800000000000000266e-01
1.696000000000000000e+03	1.163260000000000005e+01	2.720000000000000195e-01	2.800000000000000266e-01
1.697000000000000000e+03	1.163710000000000022e+01	2.790000000000000258e-01	2.800000000000000266e-01
1.698000000000000000e+03	1.164160000000000039e+01	2.760000000000000231e-01	2.800000000000000266e-01
1.699000000000000000e+03	1.164610000000000056e+01	2.740000000000000213e-01	2.800000000000000266e-01
1.700000000000000000e+03	1.165060000000000073e+01	2.800000000000000266e-01	2.810000000000000275e-01
1.701000000000000000e+03	1.165509999999999913e+01	2.700000000000000178e-01	2.810000000000000275e-01
1.702000000000000000e+03	1.165959999999999930e+01	2.780000000000000249e-01	2.810000000000000275e-01
1.703000000000000000e+03	1.166409999999999947e+01	2.750000000000000222e-01	2.810000000000000275e-01
1.704000000000000000e+03	1.166859999999999964e+01	2.750000000000000222e-01	2.810000000000000275e-01
1.705000000000000000e+03	1.167309999999999981e+01	2.750000000000000222e-01	2.810000000000000275e-01
1.706000000000000000e+03	1.167759999999999998e+01	2.730000000000000204e-01	2.810000000000000275e-01
1.707000000000000000e+03	1.168210000000000015e+01	2.790000000000000258e-01	2.810000000000000275e-01
1.708000000000000000e+03	1.168660000000000032e+01	2.770000000000000240e-01	2.810000000000000275e-01
1.709000000000000000e+03	1.169110000000000049e+01	2.800000000000000266e-01	2.810000000000000275e-01
1.710000000000000000e+03	1.169560000000000066e+01	2.829999999999999738e-01	2.810000000000000275e-01
1.711000000000000000e+03	1.170010000000000083e+01	2.800000000000000266e-01	2.810000000000000275e-01
1.712000000000000000e+03	1.170459999999999923e+01	2.849999999999999756e-01	2.819999999999999729e-01
1.713000000000000000e+03	1.170909999999999940e+01	2.829999999999999738e-01	2.819999999999999729e-01
1.714000000000000000e+03	1.171359999999999957e+01	2.829999999999999738e-01	2.819999999999999729e-01
1.715000000000000000e+03	1.171809999999999974e+01	2.879999999999999782e-01	2.819999999999999729e-01
1.716000000000000000e+03	1.172259999999999991e+01	2.829999999999999738e-01	2.819999999999999729e-01
1.717000000000000000e+03	1.172710000000000008e+01	2.909999999999999809e-01	2.819999999999999729e-01
1.718000000000000000e+03	1.173160000000000025e+01	2.879999999999999782e-01	2.819999999999999729e-01
1.719000000000000000e+03	1.173610000000000042e+01	2.899999999999999800e-01	2.819999999999999729e-01
1.720000000000000000e+03	1.174060000000000059e+01	2.859999999999999765e-01	2.819999999999999729e-01
1.721000000000000000e+03	1.174510000000000076e+01	2.879999999999999782e-01	2.819999999999999729e-01
1.722000000000000000e+03	1.174959999999999916e+01	2.889999999999999791e-01	2.819999999999999729e-01
1.723000000000000000e+03	1.175409999999999933e+01	2.879999999999999782e-01	2.819999999999999729e-01
1.724000000000000000e+03	1.175859999999999950e+01	2.909999999999999809e-01	2.819999999999999729e-01
1.725000000000000000e+03	1.176309999999999967e+01	2.879999999999999782e-01	2.829999999999999738e-01
1.726000000000000000e+03	1.176759999999999984e+01	2.909999999999999809e-01	2.829999999999999738e-01
1.727000000000000000e+03	1.177210000000000001e+01	2.879999999999999782e-01	2.829999999999999738e-01
1.728000000000000000e+03	1.177660000000000018e+01	2.879999999999999782e-01	2.829999999999999738e-01
1.729000000000000000e+03	1.178110000000000035e+01	2.929999999999999827e-01	2.829999999999999738e-01
1.730000000000000000e+03	1.178560000000000052e+01	2.939999999999999836e-01	2.829999999999999738e-01
1.731000000000000000e+03	1.179010000000000069e+01	2.919999999999999818e-01	2.829999999999999738e-01
1.732000000000000000e+03	1.179460000000000086e+01	2.919999999999999818e-01	2.829999999999999738e-01
1.733000000000000000e+03	1.179909999999999926e+01	2.889999999999999791e-01	2.829999999999999738e-01
1.734000000000000000e+03	1.180359999999999943e+01	2.979999999999999871e-01	2.829999999999999738e-01
1.735000000000000000e+03	1.180819999999999936e+01	2.909999999999999809e-01	2.829999999999999738e-01
1.736000000000000000e+03	1.181269999999999953e+01	2.939999999999999836e-01	2.829999999999999738e-01
1.737000000000000000e+03	1.181719999999999970e+01	2.919999999999999818e-01	2.829999999999999738e-01
1.738000000000000000e+03	1.182169999999999987e+01	2.919999999999999818e-01	2.839999999999999747e-01
1.739000000000000000e+03	1.182620000000000005e+01	2.999999999999999889e-01	2.839999999999999747e-01
1.740000000000000000e+03	1.183070000000000022e+01	2.999999999999999889e-01	2.839999999999999747e-01
1.741000000000000000e+03	1.183520000000000039e+01	3.009999999999999898e-01	2.839999999999999747e-01
1.742000000000000000e+03	1.183970000000000056e+01	3.029999999999999916e-01	2.839999999999999747e-01
1.743000000000000000e+03	1.184420000000000073e+01	3.039999999999999925e-01	2.839999999999999747e-01
1.744000000000000000e+03	1.184869999999999912e+01	2.959999999999999853e-01	2.839999999999999747e-01
1.745000000000000000e+03	1.185319999999999929e+01	2.989999999999999880e-01	2.839999999999999747e-01
1.746000000000000000e+03	1.185769999999999946e+01	2.989999999999999880e-01	2.839999999999999747e-01
1.747000000000000000e+03	1.186219999999999963e+01	2.979999999999999871e-01	2.839999999999999747e-01
1.748000000000000000e+03	1.186669999999999980e+01	3.029999999999999916e-01	2.839999999999999747e-01
1.749000000000000000e+03	1.187119999999999997e+01	2.979999999999999871e-01	2.839999999999999747e-01
1.750000000000000000e+03	1.187570000000000014e+01	2.979999999999999871e-01	2.849999999999999756e-01
1.751000000000000000e+03	1.188020000000000032e+01	3.059999999999999942e-01	2.849999999999999756e-01
1.752000000000000000e+03	1.188470000000000049e+01	3.069999999999999951e-01	2.849999999999999756e-01
1.753000000000000000e+03	1.188920000000000066e+01	3.079999999999999960e-01	2.849999999999999756e-01
1.754000000000000000e+03	1.189370000000000083e+01	3.029999999999999916e-01	2.849999999999999756e-01
1.755000000000000000e+03	1.189819999999999922e+01	3.069999999999999951e-01	2.849999999999999756e-01
1.756000000000000000e+03	1.190269999999999939e+01	3.089999999999999969e-01	2.859999999999999765e-01
1.757000000000000000e+03	1.190719999999999956e+01	3.089999999999999969e-01	2.859999999999999765e-01
1.758000000000000000e+03	1.191169999999999973e+01	3.099999999999999978e-01	2.859999999999999765e-01
1.759000000000000000e+03	1.191619999999999990e+01	3.119999999999999996e-01	2.859999999999999765e-01
1.760000000000000000e+03	1.192070000000000007e+01	3.119999999999999996e-01	2.859999999999999765e-01
1.761000000000000000e+03	1.192520000000000024e+01	3.140000000000000013e-01	2.859999999999999765e-01
1.762000000000000000e+03	1.192970000000000041e+01	3.190000000000000058e-01	2.869999999999999774e-01
1.763000000000000000e+03	1.193420000000000059e+01	3.230000000000000093e-01	2.869999999999999774e-01
1.764000000000000000e+03	1.193870000000000076e+01	3.240000000000000102e-01	2.869999999999999774e-01
1.765000000000000000e+03	1.194319999999999915e+01	3.290000000000000147e-01	2.869999999999999774e-01
1.766000000000000000e+03	1.194769999999999932e+01	3.280000000000000138e-01	2.869999999999999774e-01
1.767000000000000000e+03	1.195219999999999949e+01	3.350000000000000200e-01	2.869999999999999774e-01
1.768000000000000000e+03	1.195669999999999966e+01	3.330000000000000182e-01	2.879999999999999782e-01
1.769000000000000000e+03	1.196119999999999983e+01	3.430000000000000271e-01	2.879999999999999782e-01
1.770000000000000000e+03	1.196570000000000000e+01	3.459999999999999742e-01	2.879999999999999782e-01
1.771000000000000000e+03	1.197020000000000017e+01	3.479999999999999760e-01	2.879999999999999782e-01
1.772000000000000000e+03	1.197470000000000034e+01	3.579999999999999849e-01	2.879999999999999782e-01
1.773000000000000000e+03	1.197920000000000051e+01	3.599999999999999867e-01	2.889999999999999791e-01
1.774000000000000000e+03	1.198370000000000068e+01	3.729999999999999982e-01	2.889999999999999791e-01
1.775000000000000000e+03	1.198820000000000086e+01	3.840000000000000080e-01	2.889999999999999791e-01
1.776000000000000000e+03	1.199269999999999925e+01	3.930000000000000160e-01	2.889999999999999791e-01
1.777000000000000000e+03	1.199719999999999942e+01	4.069999999999999729e-01	2.899999999999999800e-01
1.778000000000000000e+03	1.200169999999999959e+01	4.169999999999999818e-01	2.899999999999999800e-01
1.779000000000000000e+03	1.200619999999999976e+01	4.390000000000000013e-01	2.899999999999999800e-01
1.780000000000000000e+03	1.201069999999999993e+01	4.510000000000000120e-01	2.909999999999999809e-01
1.781000000000000000e+03	1.201520000000000010e+01	4.769999999999999796e-01	2.909999999999999809e-01
1.782000000000000000e+03	1.201970000000000027e+01	5.040000000000000036e-01	2.919999999999999818e-01
1.783000000000000000e+03	1.202420000000000044e+01	5.190000000000000169e-01	2.919999999999999818e-01
1.784000000000000000e+03	1.202870000000000061e+01	5.719999999999999529e-01	2.929999999999999827e-01
1.785000000000000000e+03	1.203320000000000078e+01	6.049999999999999822e-01	2.939999999999999836e-01
1.786000000000000000e+03	1.203769999999999918e+01	6.690000000000000391e-01	2.949999999999999845e-01
1.787000000000000000e+03	1.204219999999999935e+01	7.339999999999999858e-01	2.959999999999999853e-01
1.788000000000000000e+03	1.204669999999999952e+01	7.980000000000000426e-01	2.969999999999999862e-01
1.789000000000000000e+03	1.205119999999999969e+01	9.419999999999999485e-01	2.999999999999999889e-01
1.790000000000000000e+03	1.205569999999999986e+01	1.072999999999999954e+00	3.089999999999999969e-01
1.791000000000000000e+03	1.206020000000000003e+01	1.344000000000000083e+00	3.489999999999999769e-01
1.792000000000000000e+03	1.206470000000000020e+01	1.750999999999999890e+00	5.400000000000000355e-01
1.793000000000000000e+03	1.206920000000000037e+01	2.503000000000000114e+00	1.306000000000000050e+00
1.794000000000000000e+03	1.207370000000000054e+01	4.320000000000000284e+00	3.908999999999999808e+00
1.795000000000000000e+03	1.207820000000000071e+01	9.105000000000000426e+00	1.127699999999999925e+01
1.796000000000000000e+03	1.208270000000000088e+01	2.234600000000000009e+01	2.855099999999999838e+01
1.797000000000000000e+03	1.208719999999999928e+01	4.886200000000000188e+01	6.174000000000000199e+01
1.798000000000000000e+03	1.209169999999999945e+01	9.728000000000000114e+01	1.132229999999999990e+02
1.799000000000000000e+03	1.209619999999999962e+01	1.558139999999999930e+02	1.756419999999999959e+02
1.800000000000000000e+03	1.210069999999999979e+01	2.120999999999999943e+02	2.303040000000000020e+02
1.801000000000000000e+03	1.210519999999999996e+01	2.571390000000000100e+02	2.551589999999999918e+02
1.802000000000000000e+03	1.210970000000000013e+01	2.481920000000000073e+02	2.388340000000000032e+02
1.803000000000000000e+03	1.211420000000000030e+01	1.996699999999999875e+02	1.888859999999999957e+02
1.804000000000000000e+03	1.211870000000000047e+01	1.359159999999999968e+02	1.262519999999999953e+02
1.805000000000000000e+03	1.212320000000000064e+01	8.151000000000000512e+01	7.136700000000000443e+01
1.806000000000000000e+03	1.212770000000000081e+01	3.680499999999999972e+01	3.418099999999999739e+01
1.807000000000000000e+03	1.213219999999999921e+01	1.641600000000000037e+01	1.395100000000000051e+01
1.808000000000000000e+03	1.213669999999999938e+01	6.815000000000000391e+00	4.951999999999999957e+00
1.809000000000000000e+03	1.214119999999999955e+01	3.095000000000000195e+00	1.643999999999999906e+00
1.810000000000000000e+03	1.214569999999999972e+01	2.012999999999999901e+00	6.320000000000000062e-01
1.811000000000000000e+03	1.215019999999999989e+01	1.524000000000000021e+00	3.719999999999999973e-01
1.812000000000000000e+03	1.215470000000000006e+01	1.211000000000000076e+00	3.150000000000000022e-01
1.813000000000000000e+03	1.215920000000000023e+01	1.028999999999999915e+00	3.029999999999999916e-01
1.814000000000000000e+03	1.216370000000000040e+01	8.830000000000000071e-01	2.999999999999999889e-01
1.815000000000000000e+03	1.216820000000000057e+01	7.780000000000000249e-01	2.979999999999999871e-01
1.816000000000000000e+03	1.217270000000000074e+01	7.219999999999999751e-01	2.969999999999999862e-01
1.817000000000000000e+03	1.217719999999999914e+01	6.390000000000000124e-01	2.969999999999999862e-01
1.818000000000000000e+03	1.218169999999999931e+01	5.959999999999999742e-01	2.959999999999999853e-01
1.819000000000000000e+03	1.218619999999999948e+01	5.520000000000000462e-01	2.949999999999999845e-01
1.820000000000000000e+03	1.219069999999999965e+01	5.220000000000000195e-01	2.949999999999999845e-01
1.821000000000000000e+03	1.219519999999999982e+01	5.000000000000000000e-01	2.939999999999999836e-01
1.822000000000000000e+03	1.219969999999999999e+01	4.650000000000000244e-01	2.939999999999999836e-01
1.823000000000000000e+03	1.220420000000000016e+01	4.560000000000000164e-01	2.939999999999999836e-01
1.824000000000000000e+03	1.220870000000000033e+01	4.309999999999999942e-01	2.939999999999999836e-01
1.825000000000000000e+03	1.221320000000000050e+01	4.259999999999999898e-01	2.939999999999999836e-01
1.826000000000000000e+03	1.221770000000000067e+01	4.109999999999999765e-01	2.929999999999999827e-01
1.827000000000000000e+03	1.222220000000000084e+01	3.930000000000000160e-01	2.929999999999999827e-01
1.828000000000000000e+03	1.222669999999999924e+01	3.940000000000000169e-01	2.929999999999999827e-01
1.829000000000000000e+03	1.223119999999999941e+01	3.830000000000000071e-01	2.929999999999999827e-01
1.830000000000000000e+03	1.223569999999999958e+01	3.750000000000000000e-01	2.929999999999999827e-01
1.831000000000000000e+03	1.224019999999999975e+01	3.699999999999999956e-01	2.929999999999999827e-01
1.832000000000000000e+03	1.224469999999999992e+01	3.609999999999999876e-01	2.929999999999999827e-01
1.833000000000000000e+03	1.224920000000000009e+01	3.579999999999999849e-01	2.929999999999999827e-01
1.834000000000000000e+03	1.225370000000000026e+01	3.489999999999999769e-01	2.929999999999999827e-01
1.835000000000000000e+03	1.225820000000000043e+01	3.549999999999999822e-01	2.929999999999999827e-01
1.836000000000000000e+03	1.226270000000000060e+01	3.439999999999999725e-01	2.929999999999999827e-01
1.837000000000000000e+03	1.226720000000000077e+01	3.410000000000000253e-01	2.929999999999999827e-01
1.838000000000000000e+03	1.227169999999999916e+01	3.400000000000000244e-01	2.929999999999999827e-01
1.839000000000000000e+03	1.227619999999999933e+01	3.280000000000000138e-01	2.929999999999999827e-01
1.840000000000000000e+03	1.228069999999999951e+01	3.340000000000000191e-01	2.929999999999999827e-01
1.841000000000000000e+03	1.228519999999999968e+01	3.290000000000000147e-01	2.929999999999999827e-01
1.842000000000000000e+03	1.228969999999999985e+01	3.310000000000000164e-01	2.929999999999999827e-01
1.843000000000000000e+03	1.229420000000000002e+01	3.240000000000000102e-01	2.929999999999999827e-01
1.844000000000000000e+03	1.229870000000000019e+01	3.160000000000000031e-01	2.929999999999999827e-01
1.845000000000000000e+03	1.230320000000000036e+01	3.230000000000000093e-01	2.929999999999999827e-01
1.846000000000000000e+03	1.230770000000000053e+01	3.170000000000000040e-01	2.929999999999999827e-01
1.847000000000000000e+03	1.231220000000000070e+01	3.170000000000000040e-01	2.919999999999999818e-01
1.848000000000000000e+03	1.231670000000000087e+01	3.160000000000000031e-01	2.919999999999999818e-01
1.849000000000000000e+03	1.232119999999999926e+01	3.160000000000000031e-01	2.919999999999999818e-01
1.850000000000000000e+03	1.232569999999999943e+01	3.170000000000000040e-01	2.929999999999999827e-01
1.851000000000000000e+03	1.233019999999999960e+01	3.069999999999999951e-01	2.929999999999999827e-01
1.852000000000000000e+03	1.233469999999999978e+01	3.109999999999999987e-01	2.929999999999999827e-01
1.853000000000000000e+03	1.233919999999999995e+01	3.049999999999999933e-01	2.929999999999999827e-01
1.854000000000000000e+03	1.234370000000000012e+01	3.079999999999999960e-01	2.929999999999999827e-01
1.855000000000000000e+03	1.234820000000000029e+01	2.999999999999999889e-01	2.929999999999999827e-01
1.856000000000000000e+03	1.235270000000000046e+01	2.999999999999999889e-01	2.929999999999999827e-01
1.857000000000000000e+03	1.235720000000000063e+01	2.989999999999999880e-01	2.929999999999999827e-01
1.858000000000000000e+03	1.236170000000000080e+01	2.969999999999999862e-01	2.929999999999999827e-01
1.859000000000000000e+03	1.236619999999999919e+01	2.969999999999999862e-01	2.929999999999999827e-01
1.860000000000000000e+03	1.237069999999999936e+01	2.949999999999999845e-01	2.929999999999999827e-01
1.861000000000000000e+03	1.237519999999999953e+01	2.939999999999999836e-01	2.929999999999999827e-01
1.862000000000000000e+03	1.237969999999999970e+01	2.929999999999999827e-01	2.939999999999999836e-01
1.863000000000000000e+03	1.238419999999999987e+01	2.879999999999999782e-01	2.939999999999999836e-01
1.864000000000000000e+03	1.238870000000000005e+01	2.909999999999999809e-01	2.939999999999999836e-01
1.865000000000000000e+03	1.239320000000000022e+01	2.919999999999999818e-01	2.939999999999999836e-01
1.866000000000000000e+03	1.239770000000000039e+01	2.889999999999999791e-01	2.939999999999999836e-01
1.867000000000000000e+03	1.240220000000000056e+01	2.879999999999999782e-01	2.939999999999999836e-01
1.868000000000000000e+03	1.240670000000000073e+01	2.859999999999999765e-01	2.939999999999999836e-01
1.869000000000000000e+03	1.241119999999999912e+01	2.849999999999999756e-01	2.939999999999999836e-01
1.870000000000000000e+03	1.241569999999999929e+01	2.819999999999999729e-01	2.939999999999999836e-01
1.871000000000000000e+03	1.242019999999999946e+01	2.869999999999999774e-01	2.939999999999999836e-01
1.872000000000000000e+03	1.242469999999999963e+01	2.839999999999999747e-01	2.939999999999999836e-01
1.873000000000000000e+03	1.242919999999999980e+01	2.819999999999999729e-01	2.939999999999999836e-01
1.874000000000000000e+03	1.243369999999999997e+01	2.859999999999999765e-01	2.939999999999999836e-01
1.875000000000000000e+03	1.243820000000000014e+01	2.849999999999999756e-01	2.949999999999999845e-01
1.876000000000000000e+03	1.244270000000000032e+01	2.849999999999999756e-01	2.949999999999999845e-01
1.877000000000000000e+03	1.244720000000000049e+01	2.859999999999999765e-01	2.949999999999999845e-01
1.878000000000000000e+03	1.245170000000000066e+01	2.869999999999999774e-01	2.949999999999999845e-01
1.879000000000000000e+03	1.245620000000000083e+01	2.849999999999999756e-01	2.949999999999999845e-01
1.880000000000000000e+03	1.246069999999999922e+01	2.829999999999999738e-01	2.949999999999999845e-01
1.881000000000000000e+03	1.246519999999999939e+01	2.839999999999999747e-01	2.949999999999999845e-01
1.882000000000000000e+03	1.246969999999999956e+01	2.819999999999999729e-01	2.949999999999999845e-01
1.883000000000000000e+03	1.247419999999999973e+01	2.859999999999999765e-01	2.949999999999999845e-01
1.884000000000000000e+03	1.247869999999999990e+01	2.859999999999999765e-01	2.949999999999999845e-01
1.885000000000000000e+03	1.248320000000000007e+01	2.869999999999999774e-01	2.949999999999999845e-01
1.886000000000000000e+03	1.248770000000000024e+01	2.859999999999999765e-01	2.949999999999999845e-01
1.887000000000000000e+03	1.249220000000000041e+01	2.869999999999999774e-01	2.959999999999999853e-01
1.888000000000000000e+03	1.249670000000000059e+01	2.889999999999999791e-01	2.959999999999999853e-01
1.889000000000000000e+03	1.250120000000000076e+01	2.879999999999999782e-01	2.959999999999999853e-01
1.890000000000000000e+03	1.250569999999999915e+01	2.869999999999999774e-01	2.959999999999999853e-01
1.891000000000000000e+03	1.251019999999999932e+01	2.889999999999999791e-01	2.959999999999999853e-01
1.892000000000000000e+03	1.251469999999999949e+01	2.889999999999999791e-01	2.959999999999999853e-01
1.893000000000000000e+03	1.251919999999999966e+01	2.909999999999999809e-01	2.959999999999999853e-01
1.894000000000000000e+03	1.252369999999999983e+01	2.869999999999999774e-01	2.959999999999999853e-01
1.895000000000000000e+03	1.252820000000000000e+01	2.969999999999999862e-01	2.959999999999999853e-01
1.896000000000000000e+03	1.253270000000000017e+01	2.879999999999999782e-01	2.959999999999999853e-01
1.897000000000000000e+03	1.253720000000000034e+01	2.909999999999999809e-01	2.959999999999999853e-01
1.898000000000000000e+03	1.254170000000000051e+01	2.899999999999999800e-01	2.959999999999999853e-01
1.899000000000000000e+03	1.254620000000000068e+01	2.800000000000000266e-01	2.969999999999999862e-01
1.900000000000000000e+03	1.255070000000000086e+01	2.949999999999999845e-01	2.969999999999999862e-01
1.901000000000000000e+03	1.255519999999999925e+01	2.859999999999999765e-01	2.969999999999999862e-01
1.902000000000000000e+03	1.255969999999999942e+01	2.919999999999999818e-01	2.969999999999999862e-01
1.903000000000000000e+03	1.256419999999999959e+01	2.879999999999999782e-01	2.969999999999999862e-01
1.904000000000000000e+03	1.256869999999999976e+01	2.899999999999999800e-01	2.969999999999999862e-01
1.905000000000000000e+03	1.257319999999999993e+01	2.909999999999999809e-01	2.969999999999999862e-01
1.906000000000000000e+03	1.257770000000000010e+01	2.839999999999999747e-01	2.969999999999999862e-01
1.907000000000000000e+03	1.258220000000000027e+01	2.879999999999999782e-01	2.969999999999999862e-01
1.908000000000000000e+03	1.258670000000000044e+01	2.849999999999999756e-01	2.969999999999999862e-01
1.909000000000000000e+03	1.259120000000000061e+01	2.869999999999999774e-01	2.969999999999999862e-01
1.910000000000000000e+03	1.259570000000000078e+01	2.819999999999999729e-01	2.969999999999999862e-01
1.911000000000000000e+03	1.260019999999999918e+01	2.829999999999999738e-01	2.979999999999999871e-01
1.912000000000000000e+03	1.260469999999999935e+01	2.939999999999999836e-01	2.979999999999999871e-01
1.913000000000000000e+03	1.260919999999999952e+01	2.869999999999999774e-01	2.979999999999999871e-01
1.914000000000000000e+03	1.261369999999999969e+01	2.889999999999999791e-01	2.979999999999999871e-01
1.915000000000000000e+03	1.261819999999999986e+01	2.889999999999999791e-01	2.979999999999999871e-01
1.916000000000000000e+03	1.262270000000000003e+01	2.819999999999999729e-01	2.979999999999999871e-01
1.917000000000000000e+03	1.262720000000000020e+01	2.899999999999999800e-01	2.979999999999999871e-01
1.918000000000000000e+03	1.263170000000000037e+01	2.810000000000000275e-01	2.979999999999999871e-01
1.919000000000000000e+03	1.263620000000000054e+01	2.909999999999999809e-01	2.979999999999999871e-01
1.920000000000000000e+03	1.264070000000000071e+01	2.859999999999999765e-01	2.979999999999999871e-01
1.921000000000000000e+03	1.264520000000000088e+01	2.780000000000000249e-01	2.979999999999999871e-01
1.922000000000000000e+03	1.264969999999999928e+01	2.859999999999999765e-01	2.979999999999999871e-01
1.923000000000000000e+03	1.265419999999999945e+01	2.810000000000000275e-01	2.989999999999999880e-01
1.924000000000000000e+03	1.265869999999999962e+01	2.849999999999999756e-01	2.989999999999999880e-01
1.925000000000000000e+03	1.266319999999999979e+01	2.790000000000000258e-01	2.989999999999999880e-01
1.926000000000000000e+03	1.266769999999999996e+01	2.800000000000000266e-01	2.989999999999999880e-01
1.927000000000000000e+03	1.267220000000000013e+01	2.810000000000000275e-01	2.989999999999999880e-01
1.928000000000000000e+03	1.267670000000000030e+01	2.790000000000000258e-01	2.989999999999999880e-01
1.929000000000000000e+03	1.268120000000000047e+01	2.859999999999999765e-01	2.989999999999999880e-01
1.930000000000000000e+03	1.268570000000000064e+01	2.810000000000000275e-01	2.989999999999999880e-01
1.931000000000000000e+03	1.269020000000000081e+01	2.889999999999999791e-01	2.989999999999999880e-01
1.932000000000000000e+03	1.269469999999999921e+01	2.899999999999999800e-01	2.989999999999999880e-01
1.933000000000000000e+03	1.269919999999999938e+01	2.869999999999999774e-01	2.989999999999999880e-01
1.934000000000000000e+03	1.270369999999999955e+01	2.929999999999999827e-01	2.989999999999999880e-01
1.935000000000000000e+03	1.270819999999999972e+01	2.879999999999999782e-01	2.999999999999999889e-01
1.936000000000000000e+03	1.271269999999999989e+01	2.929999999999999827e-01	2.999999999999999889e-01
1.937000000000000000e+03	1.271720000000000006e+01	2.899999999999999800e-01	2.999999999999999889e-01
1.938000000000000000e+03	1.272170000000000023e+01	2.859999999999999765e-01	2.999999999999999889e-01
1.939000000000000000e+03	1.272620000000000040e+01	2.959999999999999853e-01	2.999999999999999889e-01
1.940000000000000000e+03	1.273070000000000057e+01	2.939999999999999836e-01	2.999999999999999889e-01
1.941000000000000000e+03	1.273520000000000074e+01	2.989999999999999880e-01	2.999999999999999889e-01
1.942000000000000000e+03	1.273969999999999914e+01	2.899999999999999800e-01	2.999999999999999889e-01
1.943000000000000000e+03	1.274419999999999931e+01	2.879999999999999782e-01	2.999999999999999889e-01
1.944000000000000000e+03	1.274869999999999948e+01	2.889999999999999791e-01	2.999999999999999889e-01
1.945000000000000000e+03	1.275319999999999965e+01	2.869999999999999774e-01	2.999999999999999889e-01
1.946000000000000000e+03	1.275769999999999982e+01	2.899999999999999800e-01	2.999999999999999889e-01
1.947000000000000000e+03	1.276219999999999999e+01	2.909999999999999809e-01	3.009999999999999898e-01
1.948000000000000000e+03	1.276670000000000016e+01	2.879999999999999782e-01	3.009999999999999898e-01
1.949000000000000000e+03	1.277120000000000033e+01	2.859999999999999765e-01	3.009999999999999898e-01
1.950000000000000000e+03	1.277570000000000050e+01	2.839999999999999747e-01	3.009999999999999898e-01
1.951000000000000000e+03	1.278020000000000067e+01	2.869999999999999774e-01	3.009999999999999898e-01
1.952000000000000000e+03	1.278470000000000084e+01	2.800000000000000266e-01	3.009999999999999898e-01
1.953000000000000000e+03	1.278919999999999924e+01	2.859999999999999765e-01	3.009999999999999898e-01
1.954000000000000000e+03	1.279369999999999941e+01	2.869999999999999774e-01	3.009999999999999898e-01
1.955000000000000000e+03	1.279819999999999958e+01	2.829999999999999738e-01	3.009999999999999898e-01
1.956000000000000000e+03	1.280269999999999975e+01	2.909999999999999809e-01	3.009999999999999898e-01
1.957000000000000000e+03	1.280719999999999992e+01	2.859999999999999765e-01	3.009999999999999898e-01
1.958000000000000000e+03	1.281170000000000009e+01	2.889999999999999791e-01	3.009999999999999898e-01
1.959000000000000000e+03	1.281620000000000026e+01	2.889999999999999791e-01	3.019999999999999907e-01
1.960000000000000000e+03	1.282070000000000043e+01	2.810000000000000275e-01	3.019999999999999907e-01
1.961000000000000000e+03	1.282520000000000060e+01	2.889999999999999791e-01	3.019999999999999907e-01
1.962000000000000000e+03	1.282970000000000077e+01	2.819999999999999729e-01	3.019999999999999907e-01
1.963000000000000000e+03	1.283419999999999916e+01	2.839999999999999747e-01	3.019999999999999907e-01
1.964000000000000000e+03	1.283869999999999933e+01	2.849999999999999756e-01	3.019999999999999907e-01
1.965000000000000000e+03	1.284319999999999951e+01	2.859999999999999765e-01	3.019999999999999907e-01
1.966000000000000000e+03	1.284769999999999968e+01	2.839999999999999747e-01	3.019999999999999907e-01
1.967000000000000000e+03	1.285219999999999985e+01	2.790000000000000258e-01	3.019999999999999907e-01
1.968000000000000000e+03	1.285670000000000002e+01	2.810000000000000275e-01	3.019999999999999907e-01
1.969000000000000000e+03	1.286120000000000019e+01	2.810000000000000275e-01	3.019999999999999907e-01
1.970000000000000000e+03	1.286570000000000036e+01	2.810000000000000275e-01	3.019999999999999907e-01
1.971000000000000000e+03	1.287020000000000053e+01	2.760000000000000231e-01	3.029999999999999916e-01
1.972000000000000000e+03	1.287470000000000070e+01	2.770000000000000240e-01	3.029999999999999916e-01
1.973000000000000000e+03	1.287920000000000087e+01	2.810000000000000275e-01	3.029999999999999916e-01
1.974000000000000000e+03	1.288369999999999926e+01	2.780000000000000249e-01	3.029999999999999916e-01
1.975000000000000000e+03	1.288819999999999943e+01	2.770000000000000240e-01	3.029999999999999916e-01
1.976000000000000000e+03	1.289269999999999960e+01	2.730000000000000204e-01	3.029999999999999916e-01
1.977000000000000000e+03	1.289719999999999978e+01	2.740000000000000213e-01	3.029999999999999916e-01
1.978000000000000000e+03	1.290169999999999995e+01	2.760000000000000231e-01	3.029999999999999916e-01
1.979000000000000000e+03	1.290620000000000012e+01	2.780000000000000249e-01	3.029999999999999916e-01
1.980000000000000000e+03	1.291070000000000029e+01	2.750000000000000222e-01	3.029999999999999916e-01
1.981000000000000000e+03	1.291520000000000046e+01	2.740000000000000213e-01	3.029999999999999916e-01
1.982000000000000000e+03	1.291970000000000063e+01	2.720000000000000195e-01	3.029999999999999916e-01
1.983000000000000000e+03	1.292420000000000080e+01	2.710000000000000187e-01	3.039999999999999925e-01
1.984000000000000000e+03	1.292869999999999919e+01	2.740000000000000213e-01	3.039999999999999925e-01
1.985000000000000000e+03	1.293319999999999936e+01	2.760000000000000231e-01	3.039999999999999925e-01
1.986000000000000000e+03	1.293769999999999953e+01	2.740000000000000213e-01	3.039999999999999925e-01
1.987000000000000000e+03	1.294219999999999970e+01	2.760000000000000231e-01	3.039999999999999925e-01
1.988000000000000000e+03	1.294669999999999987e+01	2.740000000000000213e-01	3.039999999999999925e-01
1.989000000000000000e+03	1.295120000000000005e+01	2.760000000000000231e-01	3.039999999999999925e-01
1.990000000000000000e+03	1.295570000000000022e+01	2.770000000000000240e-01	3.039999999999999925e-01
1.991000000000000000e+03	1.296020000000000039e+01	2.790000000000000258e-01	3.039999999999999925e-01
1.992000000000000000e+03	1.296470000000000056e+01	2.780000000000000249e-01	3.039999999999999925e-01
1.993000000000000000e+03	1.296920000000000073e+01	2.730000000000000204e-01	3.039999999999999925e-01
1.994000000000000000e+03	1.297369999999999912e+01	2.760000000000000231e-01	3.049999999999999933e-01
1.995000000000000000e+03	1.297819999999999929e+01	2.760000000000000231e-01	3.049999999999999933e-01
1.996000000000000000e+03	1.298269999999999946e+01	2.800000000000000266e-01	3.049999999999999933e-01
1.997000000000000000e+03	1.298719999999999963e+01	2.810000000000000275e-01	3.049999999999999933e-01
1.998000000000000000e+03	1.299169999999999980e+01	2.800000000000000266e-01	3.049999999999999933e-01
1.999000000000000000e+03	1.299629999999999974e+01	2.790000000000000258e-01	3.049999999999999933e-01
2.000000000000000000e+03	1.300070000000000014e+01	2.790000000000000258e-01	3.049999999999999933e-01
2.001000000000000000e+03	1.300520000000000032e+01	2.839999999999999747e-01	3.049999999999999933e-01
2.002000000000000000e+03	1.300980000000000025e+01	2.829999999999999738e-01	3.049999999999999933e-01
2.003000000000000000e+03	1.301430000000000042e+01	2.810000000000000275e-01	3.049999999999999933e-01
2.004000000000000000e+03	1.301880000000000059e+01	2.839999999999999747e-01	3.049999999999999933e-01
2.005000000000000000e+03	1.302330000000000076e+01	2.780000000000000249e-01	3.049999999999999933e-01
2.006000000000000000e+03	1.302779999999999916e+01	2.829999999999999738e-01	3.059999999999999942e-01
2.007000000000000000e+03	1.303229999999999933e+01	2.790000000000000258e-01	3.059999999999999942e-01
2.008000000000000000e+03	1.303679999999999950e+01	2.810000000000000275e-01	3.059999999999999942e-01
2.009000000000000000e+03	1.304129999999999967e+01	2.819999999999999729e-01	3.059999999999999942e-01
2.010000000000000000e+03	1.304579999999999984e+01	2.740000000000000213e-01	3.059999999999999942e-01
2.011000000000000000e+03	1.305030000000000001e+01	2.829999999999999738e-01	3.059999999999999942e-01
2.012000000000000000e+03	1.305480000000000018e+01	2.790000000000000258e-01	3.059999999999999942e-01
2.013000000000000000e+03	1.305930000000000035e+01	2.859999999999999765e-01	3.059999999999999942e-01
2.014000000000000000e+03	1.306380000000000052e+01	2.790000000000000258e-01	3.059999999999999942e-01
2.015000000000000000e+03	1.306830000000000069e+01	2.829999999999999738e-01	3.059999999999999942e-01
2.016000000000000000e+03	1.307280000000000086e+01	2.849999999999999756e-01	3.059999999999999942e-01
2.017000000000000000e+03	1.307729999999999926e+01	2.819999999999999729e-01	3.059999999999999942e-01
2.018000000000000000e+03	1.308179999999999943e+01	2.839999999999999747e-01	3.069999999999999951e-01
2.019000000000000000e+03	1.308629999999999960e+01	2.829999999999999738e-01	3.069999999999999951e-01
2.020000000000000000e+03	1.309079999999999977e+01	2.810000000000000275e-01	3.069999999999999951e-01
2.021000000000000000e+03	1.309529999999999994e+01	2.800000000000000266e-01	3.069999999999999951e-01
2.022000000000000000e+03	1.309980000000000011e+01	2.800000000000000266e-01	3.069999999999999951e-01
2.023000000000000000e+03	1.310430000000000028e+01	2.869999999999999774e-01	3.069999999999999951e-01
2.024000000000000000e+03	1.310880000000000045e+01	2.790000000000000258e-01	3.069999999999999951e-01
2.025000000000000000e+03	1.311330000000000062e+01	2.829999999999999738e-01	3.069999999999999951e-01
2.026000000000000000e+03	1.311780000000000079e+01	2.849999999999999756e-01	3.069999999999999951e-01
2.027000000000000000e+03	1.312229999999999919e+01	2.780000000000000249e-01	3.069999999999999951e-01
2.028000000000000000e+03	1.312679999999999936e+01	2.909999999999999809e-01	3.069999999999999951e-01
2.029000000000000000e+03	1.313129999999999953e+01	2.819999999999999729e-01	3.079999999999999960e-01
2.030000000000000000e+03	1.313579999999999970e+01	2.859999999999999765e-01	3.079999999999999960e-01
2.031000000000000000e+03	1.314029999999999987e+01	2.869999999999999774e-01	3.079999999999999960e-01
2.032000000000000000e+03	1.314480000000000004e+01	2.790000000000000258e-01	3.079999999999999960e-01
2.033000000000000000e+03	1.314930000000000021e+01	2.869999999999999774e-01	3.079999999999999960e-01
2.034000000000000000e+03	1.315380000000000038e+01	2.790000000000000258e-01	3.079999999999999960e-01
2.035000000000000000e+03	1.315830000000000055e+01	2.859999999999999765e-01	3.079999999999999960e-01
2.036000000000000000e+03	1.316280000000000072e+01	2.829999999999999738e-01	3.079999999999999960e-01
2.037000000000000000e+03	1.316729999999999912e+01	2.839999999999999747e-01	3.079999999999999960e-01
2.038000000000000000e+03	1.317179999999999929e+01	2.889999999999999791e-01	3.079999999999999960e-01
2.039000000000000000e+03	1.317629999999999946e+01	2.819999999999999729e-01	3.079999999999999960e-01
2.040000000000000000e+03	1.318079999999999963e+01	2.909999999999999809e-01	3.079999999999999960e-01
2.041000000000000000e+03	1.318529999999999980e+01	2.869999999999999774e-01	3.089999999999999969e-01
2.042000000000000000e+03	1.318979999999999997e+01	2.869999999999999774e-01	3.089999999999999969e-01
2.043000000000000000e+03	1.319430000000000014e+01	2.829999999999999738e-01	3.089999999999999969e-01
2.044000000000000000e+03	1.319880000000000031e+01	2.839999999999999747e-01	3.089999999999999969e-01
2.045000000000000000e+03	1.320330000000000048e+01	2.909999999999999809e-01	3.089999999999999969e-01
2.046000000000000000e+03	1.320780000000000065e+01	2.859999999999999765e-01	3.089999999999999969e-01
2.047000000000000000e+03	1.321230000000000082e+01	2.869999999999999774e-01	3.089999999999999969e-01
2.048000000000000000e+03	1.321679999999999922e+01	2.879999999999999782e-01	3.089999999999999969e-01
2.049000000000000000e+03	1.322129999999999939e+01	2.849999999999999756e-01	3.089999999999999969e-01
2.050000000000000000e+03	1.322579999999999956e+01	2.879999999999999782e-01	3.089999999999999969e-01
2.051000000000000000e+03	1.323029999999999973e+01	2.869999999999999774e-01	3.089999999999999969e-01
2.052000000000000000e+03	1.323479999999999990e+01	2.919999999999999818e-01	3.099999999999999978e-01
2.053000000000000000e+03	1.323930000000000007e+01	2.919999999999999818e-01	3.099999999999999978e-01
2.054000000000000000e+03	1.324380000000000024e+01	2.909999999999999809e-01	3.099999999999999978e-01
2.055000000000000000e+03	1.324830000000000041e+01	2.909999999999999809e-01	3.099999999999999978e-01
2.056000000000000000e+03	1.325280000000000058e+01	2.879999999999999782e-01	3.099999999999999978e-01
2.057000000000000000e+03	1.325730000000000075e+01	2.909999999999999809e-01	3.099999999999999978e-01
2.058000000000000000e+03	1.326179999999999914e+01	2.899999999999999800e-01	3.099999999999999978e-01
2.059000000000000000e+03	1.326629999999999932e+01	2.909999999999999809e-01	3.099999999999999978e-01
2.060000000000000000e+03	1.327079999999999949e+01	2.929999999999999827e-01	3.099999999999999978e-01
2.061000000000000000e+03	1.327529999999999966e+01	2.939999999999999836e-01	3.099999999999999978e-01
2.062000000000000000e+03	1.327979999999999983e+01	3.029999999999999916e-01	3.099999999999999978e-01
2.063000000000000000e+03	1.328430000000000000e+01	2.929999999999999827e-01	3.109999999999999987e-01
2.064000000000000000e+03	1.328880000000000017e+01	2.939999999999999836e-01	3.109999999999999987e-01
2.065000000000000000e+03	1.329330000000000034e+01	2.929999999999999827e-01	3.109999999999999987e-01
2.066000000000000000e+03	1.329780000000000051e+01	2.869999999999999774e-01	3.109999999999999987e-01
2.067000000000000000e+03	1.330230000000000068e+01	2.859999999999999765e-01	3.109999999999999987e-01
2.068000000000000000e+03	1.330680000000000085e+01	2.849999999999999756e-01	3.109999999999999987e-01
2.069000000000000000e+03	1.331129999999999924e+01	2.889999999999999791e-01	3.109999999999999987e-01
2.070000000000000000e+03	1.331579999999999941e+01	2.879999999999999782e-01	3.109999999999999987e-01
2.071000000000000000e+03	1.332029999999999959e+01	2.819999999999999729e-01	3.109999999999999987e-01
2.072000000000000000e+03	1.332479999999999976e+01	2.899999999999999800e-01	3.109999999999999987e-01
2.073000000000000000e+03	1.332929999999999993e+01	2.829999999999999738e-01	3.109999999999999987e-01
2.074000000000000000e+03	1.333380000000000010e+01	2.869999999999999774e-01	3.119999999999999996e-01
2.075000000000000000e+03	1.333830000000000027e+01	2.879999999999999782e-01	3.119999999999999996e-01
2.076000000000000000e+03	1.334280000000000044e+01	2.859999999999999765e-01	3.119999999999999996e-01
2.077000000000000000e+03	1.334730000000000061e+01	2.819999999999999729e-01	3.119999999999999996e-01
2.078000000000000000e+03	1.335180000000000078e+01	2.810000000000000275e-01	3.119999999999999996e-01
2.079000000000000000e+03	1.335629999999999917e+01	2.810000000000000275e-01	3.119999999999999996e-01
2.080000000000000000e+03	1.336079999999999934e+01	2.800000000000000266e-01	3.119999999999999996e-01
2.081000000000000000e+03	1.336529999999999951e+01	2.839999999999999747e-01	3.119999999999999996e-01
2.082000000000000000e+03	1.336979999999999968e+01	2.790000000000000258e-01	3.119999999999999996e-01
2.083000000000000000e+03	1.337429999999999986e+01	2.810000000000000275e-01	3.119999999999999996e-01
2.084000000000000000e+03	1.337880000000000003e+01	2.819999999999999729e-01	3.119999999999999996e-01
2.085000000000000000e+03	1.338330000000000020e+01	2.780000000000000249e-01	3.119999999999999996e-01
2.086000000000000000e+03	1.338780000000000037e+01	2.790000000000000258e-01	3.130000000000000004e-01
2.087000000000000000e+03	1.339230000000000054e+01	2.780000000000000249e-01	3.130000000000000004e-01
2.088000000000000000e+03	1.339680000000000071e+01	2.810000000000000275e-01	3.130000000000000004e-01
2.089000000000000000e+03	1.340130000000000088e+01	2.829999999999999738e-01	3.130000000000000004e-01
2.090000000000000000e+03	1.340579999999999927e+01	2.800000000000000266e-01	3.130000000000000004e-01
2.091000000000000000e+03	1.341029999999999944e+01	2.770000000000000240e-01	3.130000000000000004e-01
2.092000000000000000e+03	1.341479999999999961e+01	2.790000000000000258e-01	3.130000000000000004e-01
2.093000000000000000e+03	1.341929999999999978e+01	2.780000000000000249e-01	3.130000000000000004e-01
2.094000000000000000e+03	1.342379999999999995e+01	2.790000000000000258e-01	3.130000000000000004e-01
2.095000000000000000e+03	1.342830000000000013e+01	2.839999999999999747e-01	3.130000000000000004e-01
2.096000000000000000e+03	1.343280000000000030e+01	2.829999999999999738e-01	3.130000000000000004e-01
2.097000000000000000e+03	1.343730000000000047e+01	2.800000000000000266e-01	3.140000000000000013e-01
2.098000000000000000e+03	1.344180000000000064e+01	2.829999999999999738e-01	3.140000000000000013e-01
2.099000000000000000e+03	1.344630000000000081e+01	2.710000000000000187e-01	3.140000000000000013e-01
2.100000000000000000e+03	1.345079999999999920e+01	2.780000000000000249e-01	3.140000000000000013e-01
2.101000000000000000e+03	1.345529999999999937e+01	2.770000000000000240e-01	3.140000000000000013e-01
2.102000000000000000e+03	1.345979999999999954e+01	2.770000000000000240e-01	3.140000000000000013e-01
2.103000000000000000e+03	1.346429999999999971e+01	2.819999999999999729e-01	3.140000000000000013e-01
2.104000000000000000e+03	1.346879999999999988e+01	2.770000000000000240e-01	3.140000000000000013e-01
2.105000000000000000e+03	1.347330000000000005e+01	2.819999999999999729e-01	3.140000000000000013e-01
2.106000000000000000e+03	1.347780000000000022e+01	2.810000000000000275e-01	3.140000000000000013e-01
2.107000000000000000e+03	1.348230000000000040e+01	2.810000000000000275e-01	3.140000000000000013e-01
2.108000000000000000e+03	1.348680000000000057e+01	2.829999999999999738e-01	3.150000000000000022e-01
2.109000000000000000e+03	1.349130000000000074e+01	2.849999999999999756e-01	3.150000000000000022e-01
2.110000000000000000e+03	1.349579999999999913e+01	2.859999999999999765e-01	3.150000000000000022e-01
2.111000000000000000e+03	1.350029999999999930e+01	2.829999999999999738e-01	3.150000000000000022e-01
2.112000000000000000e+03	1.350479999999999947e+01	2.849999999999999756e-01	3.150000000000000022e-01
2.113000000000000000e+03	1.350929999999999964e+01	2.839999999999999747e-01	3.150000000000000022e-01
2.114000000000000000e+03	1.351379999999999981e+01	2.849999999999999756e-01	3.150000000000000022e-01
2.115000000000000000e+03	1.351829999999999998e+01	2.869999999999999774e-01	3.150000000000000022e-01
2.116000000000000000e+03	1.352280000000000015e+01	2.849999999999999756e-01	3.150000000000000022e-01
2.117000000000000000e+03	1.352730000000000032e+01	2.909999999999999809e-01	3.150000000000000022e-01
2.118000000000000000e+03	1.353180000000000049e+01	2.889999999999999791e-01	3.150000000000000022e-01
2.119000000000000000e+03	1.353630000000000067e+01	2.919999999999999818e-01	3.160000000000000031e-01
2.120000000000000000e+03	1.354080000000000084e+01	2.909999999999999809e-01	3.160000000000000031e-01
2.121000000000000000e+03	1.354529999999999923e+01	2.849999999999999756e-01	3.160000000000000031e-01
2.122000000000000000e+03	1.354979999999999940e+01	2.899999999999999800e-01	3.160000000000000031e-01
2.123000000000000000e+03	1.355429999999999957e+01	2.849999999999999756e-01	3.160000000000000031e-01
2.124000000000000000e+03	1.355879999999999974e+01	2.919999999999999818e-01	3.160000000000000031e-01
2.125000000000000000e+03	1.356329999999999991e+01	2.879999999999999782e-01	3.160000000000000031e-01
2.126000000000000000e+03	1.356780000000000008e+01	2.869999999999999774e-01	3.160000000000000031e-01
2.127000000000000000e+03	1.357230000000000025e+01	2.939999999999999836e-01	3.160000000000000031e-01
2.128000000000000000e+03	1.357680000000000042e+01	2.889999999999999791e-01	3.160000000000000031e-01
2.129000000000000000e+03	1.358130000000000059e+01	2.999999999999999889e-01	3.160000000000000031e-01
2.130000000000000000e+03	1.358580000000000076e+01	2.959999999999999853e-01	3.170000000000000040e-01
2.131000000000000000e+03	1.359029999999999916e+01	3.029999999999999916e-01	3.170000000000000040e-01
2.132000000000000000e+03	1.359479999999999933e+01	3.069999999999999951e-01	3.170000000000000040e-01
2.133000000000000000e+03	1.359929999999999950e+01	3.099999999999999978e-01	3.170000000000000040e-01
2.134000000000000000e+03	1.360379999999999967e+01	3.250000000000000111e-01	3.170000000000000040e-01
2.135000000000000000e+03	1.360829999999999984e+01	3.340000000000000191e-01	3.170000000000000040e-01
2.136000000000000000e+03	1.361280000000000001e+01	3.529999999999999805e-01	3.170000000000000040e-01
2.137000000000000000e+03	1.361730000000000018e+01	3.750000000000000000e-01	3.170000000000000040e-01
2.138000000000000000e+03	1.362180000000000035e+01	3.539999999999999813e-01	3.170000000000000040e-01
2.139000000000000000e+03	1.362630000000000052e+01	3.659999999999999920e-01	3.170000000000000040e-01
2.140000000000000000e+03	1.363080000000000069e+01	3.579999999999999849e-01	3.180000000000000049e-01
2.141000000000000000e+03	1.363530000000000086e+01	3.519999999999999796e-01	3.180000000000000049e-01
2.142000000000000000e+03	1.363979999999999926e+01	3.240000000000000102e-01	3.180000000000000049e-01
2.143000000000000000e+03	1.364429999999999943e+01	3.200000000000000067e-01	3.180000000000000049e-01
2.144000000000000000e+03	1.364879999999999960e+01	3.140000000000000013e-01	3.180000000000000049e-01
2.145000000000000000e+03	1.365329999999999977e+01	2.929999999999999827e-01	3.180000000000000049e-01
2.146000000000000000e+03	1.365779999999999994e+01	2.969999999999999862e-01	3.180000000000000049e-01
2.147000000000000000e+03	1.366230000000000011e+01	2.919999999999999818e-01	3.180000000000000049e-01
2.148000000000000000e+03	1.366680000000000028e+01	2.909999999999999809e-01	3.180000000000000049e-01
2.149000000000000000e+03	1.367130000000000045e+01	2.909999999999999809e-01	3.180000000000000049e-01
2.150000000000000000e+03	1.367580000000000062e+01	2.899999999999999800e-01	3.180000000000000049e-01
2.151000000000000000e+03	1.368030000000000079e+01	2.929999999999999827e-01	3.190000000000000058e-01
2.152000000000000000e+03	1.368479999999999919e+01	2.889999999999999791e-01	3.190000000000000058e-01
2.153000000000000000e+03	1.368929999999999936e+01	2.929999999999999827e-01	3.190000000000000058e-01
2.154000000000000000e+03	1.369379999999999953e+01	2.929999999999999827e-01	3.190000000000000058e-01
2.155000000000000000e+03	1.369829999999999970e+01	2.919999999999999818e-01	3.190000000000000058e-01
2.156000000000000000e+03	1.370279999999999987e+01	2.949999999999999845e-01	3.190000000000000058e-01
2.157000000000000000e+03	1.370730000000000004e+01	2.909999999999999809e-01	3.190000000000000058e-01
2.158000000000000000e+03	1.371180000000000021e+01	2.999999999999999889e-01	3.190000000000000058e-01
2.159000000000000000e+03	1.371630000000000038e+01	2.959999999999999853e-01	3.190000000000000058e-01
2.160000000000000000e+03	1.372080000000000055e+01	2.979999999999999871e-01	3.190000000000000058e-01
2.161000000000000000e+03	1.372530000000000072e+01	3.069999999999999951e-01	3.190000000000000058e-01
2.162000000000000000e+03	1.372979999999999912e+01	2.989999999999999880e-01	3.200000000000000067e-01
2.163000000000000000e+03	1.373429999999999929e+01	3.029999999999999916e-01	3.200000000000000067e-01
2.164000000000000000e+03	1.373879999999999946e+01	3.039999999999999925e-01	3.200000000000000067e-01
2.165000000000000000e+03	1.374329999999999963e+01	3.029999999999999916e-01	3.200000000000000067e-01
2.166000000000000000e+03	1.374779999999999980e+01	3.079999999999999960e-01	3.200000000000000067e-01
2.167000000000000000e+03	1.375229999999999997e+01	3.019999999999999907e-01	3.200000000000000067e-01
2.168000000000000000e+03	1.375680000000000014e+01	3.049999999999999933e-01	3.200000000000000067e-01
2.169000000000000000e+03	1.376130000000000031e+01	3.039999999999999925e-01	3.200000000000000067e-01
2.170000000000000000e+03	1.376580000000000048e+01	3.099999999999999978e-01	3.200000000000000067e-01
2.171000000000000000e+03	1.377030000000000065e+01	3.089999999999999969e-01	3.200000000000000067e-01
2.172000000000000000e+03	1.377480000000000082e+01	3.079999999999999960e-01	3.210000000000000075e-01
2.173000000000000000e+03	1.377929999999999922e+01	3.130000000000000004e-01	3.210000000000000075e-01
2.174000000000000000e+03	1.378379999999999939e+01	3.069999999999999951e-01	3.210000000000000075e-01
2.175000000000000000e+03	1.378829999999999956e+01	3.059999999999999942e-01	3.210000000000000075e-01
2.176000000000000000e+03	1.379279999999999973e+01	3.059999999999999942e-01	3.210000000000000075e-01
2.177000000000000000e+03	1.379729999999999990e+01	2.979999999999999871e-01	3.210000000000000075e-01
2.178000000000000000e+03	1.380180000000000007e+01	3.059999999999999942e-01	3.210000000000000075e-01
2.179000000000000000e+03	1.380630000000000024e+01	2.949999999999999845e-01	3.210000000000000075e-01
2.180000000000000000e+03	1.381080000000000041e+01	2.989999999999999880e-01	3.210000000000000075e-01
2.181000000000000000e+03	1.381530000000000058e+01	3.029999999999999916e-01	3.210000000000000075e-01
2.182000000000000000e+03	1.381980000000000075e+01	2.969999999999999862e-01	3.210000000000000075e-01
2.183000000000000000e+03	1.382429999999999914e+01	3.009999999999999898e-01	3.220000000000000084e-01
2.184000000000000000e+03	1.382879999999999932e+01	2.969999999999999862e-01	3.220000000000000084e-01
2.185000000000000000e+03	1.383329999999999949e+01	3.019999999999999907e-01	3.220000000000000084e-01
2.186000000000000000e+03	1.383779999999999966e+01	2.999999999999999889e-01	3.220000000000000084e-01
2.187000000000000000e+03	1.384229999999999983e+01	2.989999999999999880e-01	3.220000000000000084e-01
2.188000000000000000e+03	1.384680000000000000e+01	2.959999999999999853e-01	3.220000000000000084e-01
2.189000000000000000e+03	1.385130000000000017e+01	2.959999999999999853e-01	3.220000000000000084e-01
2.190000000000000000e+03	1.385580000000000034e+01	2.959999999999999853e-01	3.220000000000000084e-01
2.191000000000000000e+03	1.386030000000000051e+01	2.939999999999999836e-01	3.220000000000000084e-01
2.192000000000000000e+03	1.386480000000000068e+01	2.959999999999999853e-01	3.220000000000000084e-01
2.193000000000000000e+03	1.386930000000000085e+01	2.939999999999999836e-01	3.230000000000000093e-01
2.194000000000000000e+03	1.387379999999999924e+01	2.989999999999999880e-01	3.230000000000000093e-01
2.195000000000000000e+03	1.387829999999999941e+01	3.029999999999999916e-01	3.230000000000000093e-01
2.196000000000000000e+03	1.388279999999999959e+01	3.039999999999999925e-01	3.230000000000000093e-01
2.197000000000000000e+03	1.388729999999999976e+01	3.049999999999999933e-01	3.230000000000000093e-01
2.198000000000000000e+03	1.389179999999999993e+01	3.089999999999999969e-01	3.230000000000000093e-01
2.199000000000000000e+03	1.389630000000000010e+01	3.119999999999999996e-01	3.230000000000000093e-01
2.200000000000000000e+03	1.390080000000000027e+01	3.130000000000000004e-01	3.230000000000000093e-01
2.201000000000000000e+03	1.390530000000000044e+01	3.130000000000000004e-01	3.230000000000000093e-01
2.202000000000000000e+03	1.390980000000000061e+01	3.029999999999999916e-01	3.230000000000000093e-01
2.203000000000000000e+03	1.391430000000000078e+01	2.929999999999999827e-01	3.230000000000000093e-01
2.204000000000000000e+03	1.391879999999999917e+01	2.949999999999999845e-01	3.240000000000000102e-01
2.205000000000000000e+03	1.392329999999999934e+01	2.909999999999999809e-01	3.240000000000000102e-01
2.206000000000000000e+03	1.392779999999999951e+01	2.919999999999999818e-01	3.240000000000000102e-01
2.207000000000000000e+03	1.393229999999999968e+01	2.929999999999999827e-01	3.240000000000000102e-01
2.208000000000000000e+03	1.393679999999999986e+01	2.939999999999999836e-01	3.240000000000000102e-01
2.209000000000000000e+03	1.394130000000000003e+01	2.939999999999999836e-01	3.240000000000000102e-01
2.210000000000000000e+03	1.394580000000000020e+01	2.889999999999999791e-01	3.240000000000000102e-01
2.211000000000000000e+03	1.395030000000000037e+01	2.939999999999999836e-01	3.240000000000000102e-01
2.212000000000000000e+03	1.395480000000000054e+01	2.929999999999999827e-01	3.240000000000000102e-01
2.213000000000000000e+03	1.395930000000000071e+01	2.979999999999999871e-01	3.240000000000000102e-01
2.214000000000000000e+03	1.396380000000000088e+01	2.939999999999999836e-01	3.250000000000000111e-01
2.215000000000000000e+03	1.396829999999999927e+01	2.929999999999999827e-01	3.250000000000000111e-01
2.216000000000000000e+03	1.397279999999999944e+01	2.939999999999999836e-01	3.250000000000000111e-01
2.217000000000000000e+03	1.397729999999999961e+01	2.929999999999999827e-01	3.250000000000000111e-01
2.218000000000000000e+03	1.398179999999999978e+01	2.949999999999999845e-01	3.250000000000000111e-01
2.219000000000000000e+03	1.398629999999999995e+01	2.979999999999999871e-01	3.250000000000000111e-01
2.220000000000000000e+03	1.399080000000000013e+01	2.939999999999999836e-01	3.250000000000000111e-01
2.221000000000000000e+03	1.399530000000000030e+01	2.949999999999999845e-01	3.250000000000000111e-01
2.222000000000000000e+03	1.399980000000000047e+01	2.919999999999999818e-01	3.250000000000000111e-01
2.223000000000000000e+03	1.400430000000000064e+01	3.009999999999999898e-01	3.250000000000000111e-01
2.224000000000000000e+03	1.400880000000000081e+01	2.959999999999999853e-01	3.260000000000000120e-01
2.225000000000000000e+03	1.401329999999999920e+01	2.999999999999999889e-01	3.260000000000000120e-01
2.226000000000000000e+03	1.401779999999999937e+01	3.039999999999999925e-01	3.260000000000000120e-01
2.227000000000000000e+03	1.402229999999999954e+01	2.969999999999999862e-01	3.260000000000000120e-01
2.228000000000000000e+03	1.402679999999999971e+01	3.029999999999999916e-01	3.260000000000000120e-01
2.229000000000000000e+03	1.403129999999999988e+01	2.979999999999999871e-01	3.260000000000000120e-01
2.230000000000000000e+03	1.403580000000000005e+01	3.029999999999999916e-01	3.260000000000000120e-01
2.231000000000000000e+03	1.404030000000000022e+01	3.049999999999999933e-01	3.260000000000000120e-01
2.232000000000000000e+03	1.404480000000000040e+01	2.999999999999999889e-01	3.260000000000000120e-01
2.233000000000000000e+03	1.404930000000000057e+01	3.109999999999999987e-01	3.260000000000000120e-01
2.234000000000000000e+03	1.405380000000000074e+01	3.069999999999999951e-01	3.270000000000000129e-01
2.235000000000000000e+03	1.405829999999999913e+01	3.069999999999999951e-01	3.270000000000000129e-01
2.236000000000000000e+03	1.406279999999999930e+01	3.029999999999999916e-01	3.270000000000000129e-01
2.237000000000000000e+03	1.406729999999999947e+01	2.979999999999999871e-01	3.270000000000000129e-01
2.238000000000000000e+03	1.407179999999999964e+01	3.019999999999999907e-01	3.270000000000000129e-01
2.239000000000000000e+03	1.407629999999999981e+01	2.989999999999999880e-01	3.270000000000000129e-01
2.240000000000000000e+03	1.408079999999999998e+01	3.049999999999999933e-01	3.270000000000000129e-01
2.241000000000000000e+03	1.408530000000000015e+01	3.029999999999999916e-01	3.270000000000000129e-01
2.242000000000000000e+03	1.408980000000000032e+01	3.039999999999999925e-01	3.270000000000000129e-01
2.243000000000000000e+03	1.409430000000000049e+01	3.039999999999999925e-01	3.270000000000000129e-01
2.244000000000000000e+03	1.409880000000000067e+01	2.989999999999999880e-01	3.280000000000000138e-01
2.245000000000000000e+03	1.410330000000000084e+01	3.079999999999999960e-01	3.280000000000000138e-01
2.246000000000000000e+03	1.410779999999999923e+01	3.029999999999999916e-01	3.280000000000000138e-01
2.247000000000000000e+03	1.411229999999999940e+01	3.089999999999999969e-01	3.280000000000000138e-01
2.248000000000000000e+03	1.411679999999999957e+01	3.099999999999999978e-01	3.280000000000000138e-01
2.249000000000000000e+03	1.412129999999999974e+01	2.989999999999999880e-01	3.280000000000000138e-01
2.250000000000000000e+03	1.412579999999999991e+01	3.160000000000000031e-01	3.280000000000000138e-01
2.251000000000000000e+03	1.413030000000000008e+01	3.099999999999999978e-01	3.280000000000000138e-01
2.252000000000000000e+03	1.413480000000000025e+01	3.130000000000000004e-01	3.280000000000000138e-01
2.253000000000000000e+03	1.413930000000000042e+01	3.059999999999999942e-01	3.280000000000000138e-01
2.254000000000000000e+03	1.414380000000000059e+01	2.999999999999999889e-01	3.290000000000000147e-01
2.255000000000000000e+03	1.414830000000000076e+01	3.089999999999999969e-01	3.290000000000000147e-01
2.256000000000000000e+03	1.415279999999999916e+01	2.999999999999999889e-01	3.290000000000000147e-01
2.257000000000000000e+03	1.415729999999999933e+01	3.089999999999999969e-01	3.290000000000000147e-01
2.258000000000000000e+03	1.416179999999999950e+01	3.089999999999999969e-01	3.290000000000000147e-01
2.259000000000000000e+03	1.416629999999999967e+01	3.119999999999999996e-01	3.290000000000000147e-01
2.260000000000000000e+03	1.417079999999999984e+01	3.140000000000000013e-01	3.290000000000000147e-01
2.261000000000000000e+03	1.417530000000000001e+01	3.039999999999999925e-01	3.290000000000000147e-01
2.262000000000000000e+03	1.417980000000000018e+01	3.210000000000000075e-01	3.290000000000000147e-01
2.263000000000000000e+03	1.418430000000000035e+01	3.190000000000000058e-01	3.290000000000000147e-01
2.264000000000000000e+03	1.418880000000000052e+01	3.270000000000000129e-01	3.300000000000000155e-01
2.265000000000000000e+03	1.419330000000000069e+01	3.210000000000000075e-01	3.300000000000000155e-01
2.266000000000000000e+03	1.419790000000000063e+01	3.079999999999999960e-01	3.300000000000000155e-01
2.267000000000000000e+03	1.420240000000000080e+01	3.200000000000000067e-01	3.300000000000000155e-01
2.268000000000000000e+03	1.420689999999999920e+01	3.079999999999999960e-01	3.300000000000000155e-01
2.269000000000000000e+03	1.421139999999999937e+01	3.140000000000000013e-01	3.300000000000000155e-01
2.270000000000000000e+03	1.421589999999999954e+01	3.119999999999999996e-01	3.300000000000000155e-01
2.271000000000000000e+03	1.422039999999999971e+01	3.099999999999999978e-01	3.300000000000000155e-01
2.272000000000000000e+03	1.422489999999999988e+01	3.150000000000000022e-01	3.300000000000000155e-01
2.273000000000000000e+03	1.422940000000000005e+01	3.109999999999999987e-01	3.300000000000000155e-01
2.274000000000000000e+03	1.423390000000000022e+01	3.170000000000000040e-01	3.310000000000000164e-01
2.275000000000000000e+03	1.423840000000000039e+01	3.160000000000000031e-01	3.310000000000000164e-01
2.276000000000000000e+03	1.424290000000000056e+01	3.140000000000000013e-01	3.310000000000000164e-01
2.277000000000000000e+03	1.424740000000000073e+01	3.170000000000000040e-01	3.310000000000000164e-01
2.278000000000000000e+03	1.425189999999999912e+01	3.150000000000000022e-01	3.310000000000000164e-01
2.279000000000000000e+03	1.425639999999999930e+01	3.119999999999999996e-01	3.310000000000000164e-01
2.280000000000000000e+03	1.426089999999999947e+01	3.069999999999999951e-01	3.310000000000000164e-01
2.281000000000000000e+03	1.426539999999999964e+01	3.150000000000000022e-01	3.310000000000000164e-01
2.282000000000000000e+03	1.426989999999999981e+01	3.119999999999999996e-01	3.310000000000000164e-01
2.283000000000000000e+03	1.427439999999999998e+01	3.109999999999999987e-01	3.310000000000000164e-01
2.284000000000000000e+03	1.427890000000000015e+01	3.220000000000000084e-01	3.320000000000000173e-01
2.285000000000000000e+03	1.428340000000000032e+01	3.079999999999999960e-01	3.320000000000000173e-01
2.286000000000000000e+03	1.428790000000000049e+01	3.140000000000000013e-01	3.320000000000000173e-01
2.287000000000000000e+03	1.429240000000000066e+01	3.140000000000000013e-01	3.320000000000000173e-01
2.288000000000000000e+03	1.429690000000000083e+01	3.089999999999999969e-01	3.320000000000000173e-01
2.289000000000000000e+03	1.430139999999999922e+01	3.180000000000000049e-01	3.320000000000000173e-01
2.290000000000000000e+03	1.430589999999999939e+01	3.099999999999999978e-01	3.320000000000000173e-01
2.291000000000000000e+03	1.431039999999999957e+01	3.140000000000000013e-01	3.320000000000000173e-01
2.292000000000000000e+03	1.431489999999999974e+01	3.170000000000000040e-01	3.320000000000000173e-01
2.293000000000000000e+03	1.431939999999999991e+01	3.109999999999999987e-01	3.330000000000000182e-01
2.294000000000000000e+03	1.432390000000000008e+01	3.200000000000000067e-01	3.330000000000000182e-01
2.295000000000000000e+03	1.432840000000000025e+01	3.160000000000000031e-01	3.330000000000000182e-01
2.296000000000000000e+03	1.433290000000000042e+01	3.180000000000000049e-01	3.330000000000000182e-01
2.297000000000000000e+03	1.433740000000000059e+01	3.260000000000000120e-01	3.330000000000000182e-01
2.298000000000000000e+03	1.434190000000000076e+01	3.280000000000000138e-01	3.330000000000000182e-01
2.299000000000000000e+03	1.434639999999999915e+01	3.099999999999999978e-01	3.330000000000000182e-01
2.300000000000000000e+03	1.435089999999999932e+01	3.210000000000000075e-01	3.330000000000000182e-01
2.301000000000000000e+03	1.435539999999999949e+01	3.099999999999999978e-01	3.330000000000000182e-01
2.302000000000000000e+03	1.435989999999999966e+01	3.089999999999999969e-01	3.330000000000000182e-01
2.303000000000000000e+03	1.436439999999999984e+01	3.130000000000000004e-01	3.340000000000000191e-01
2.304000000000000000e+03	1.436890000000000001e+01	3.049999999999999933e-01	3.340000000000000191e-01
2.305000000000000000e+03	1.437340000000000018e+01	3.019999999999999907e-01	3.340000000000000191e-01
2.306000000000000000e+03	1.437790000000000035e+01	3.069999999999999951e-01	3.340000000000000191e-01
2.307000000000000000e+03	1.438240000000000052e+01	3.029999999999999916e-01	3.340000000000000191e-01
2.308000000000000000e+03	1.438690000000000069e+01	3.069999999999999951e-01	3.340000000000000191e-01
2.309000000000000000e+03	1.439140000000000086e+01	3.039999999999999925e-01	3.340000000000000191e-01
2.310000000000000000e+03	1.439589999999999925e+01	3.049999999999999933e-01	3.340000000000000191e-01
2.311000000000000000e+03	1.440039999999999942e+01	3.099999999999999978e-01	3.340000000000000191e-01
2.312000000000000000e+03	1.440489999999999959e+01	3.119999999999999996e-01	3.350000000000000200e-01
2.313000000000000000e+03	1.440939999999999976e+01	3.119999999999999996e-01	3.350000000000000200e-01
2.314000000000000000e+03	1.441389999999999993e+01	3.079999999999999960e-01	3.350000000000000200e-01
2.315000000000000000e+03	1.441840000000000011e+01	3.089999999999999969e-01	3.350000000000000200e-01
2.316000000000000000e+03	1.442290000000000028e+01	3.109999999999999987e-01	3.350000000000000200e-01
2.317000000000000000e+03	1.442740000000000045e+01	3.069999999999999951e-01	3.350000000000000200e-01
2.318000000000000000e+03	1.443190000000000062e+01	3.099999999999999978e-01	3.350000000000000200e-01
2.319000000000000000e+03	1.443640000000000079e+01	3.119999999999999996e-01	3.350000000000000200e-01
2.320000000000000000e+03	1.444089999999999918e+01	3.150000000000000022e-01	3.350000000000000200e-01
2.321000000000000000e+03	1.444539999999999935e+01	3.049999999999999933e-01	3.350000000000000200e-01
2.322000000000000000e+03	1.444989999999999952e+01	3.130000000000000004e-01	3.360000000000000209e-01
2.323000000000000000e+03	1.445439999999999969e+01	3.109999999999999987e-01	3.360000000000000209e-01
2.324000000000000000e+03	1.445889999999999986e+01	3.119999999999999996e-01	3.360000000000000209e-01
2.325000000000000000e+03	1.446340000000000003e+01	3.190000000000000058e-01	3.360000000000000209e-01
2.326000000000000000e+03	1.446790000000000020e+01	3.109999999999999987e-01	3.360000000000000209e-01
2.327000000000000000e+03	1.447240000000000038e+01	3.160000000000000031e-01	3.360000000000000209e-01
2.328000000000000000e+03	1.447690000000000055e+01	3.170000000000000040e-01	3.360000000000000209e-01
2.329000000000000000e+03	1.448140000000000072e+01	3.150000000000000022e-01	3.360000000000000209e-01
2.330000000000000000e+03	1.448590000000000089e+01	3.150000000000000022e-01	3.360000000000000209e-01
2.331000000000000000e+03	1.449039999999999928e+01	3.160000000000000031e-01	3.370000000000000218e-01
2.332000000000000000e+03	1.449489999999999945e+01	3.200000000000000067e-01	3.370000000000000218e-01
2.333000000000000000e+03	1.449939999999999962e+01	3.170000000000000040e-01	3.370000000000000218e-01
2.334000000000000000e+03	1.450389999999999979e+01	3.220000000000000084e-01	3.370000000000000218e-01
2.335000000000000000e+03	1.450839999999999996e+01	3.230000000000000093e-01	3.370000000000000218e-01
2.336000000000000000e+03	1.451290000000000013e+01	3.280000000000000138e-01	3.370000000000000218e-01
2.337000000000000000e+03	1.451740000000000030e+01	3.280000000000000138e-01	3.370000000000000218e-01
2.338000000000000000e+03	1.452190000000000047e+01	3.190000000000000058e-01	3.370000000000000218e-01
2.339000000000000000e+03	1.452640000000000065e+01	3.280000000000000138e-01	3.370000000000000218e-01
2.340000000000000000e+03	1.453090000000000082e+01	3.240000000000000102e-01	3.370000000000000218e-01
2.341000000000000000e+03	1.453539999999999921e+01	3.280000000000000138e-01	3.380000000000000226e-01
2.342000000000000000e+03	1.453989999999999938e+01	3.250000000000000111e-01	3.380000000000000226e-01
2.343000000000000000e+03	1.454439999999999955e+01	3.250000000000000111e-01	3.380000000000000226e-01
2.344000000000000000e+03	1.454889999999999972e+01	3.320000000000000173e-01	3.380000000000000226e-01
2.345000000000000000e+03	1.455339999999999989e+01	3.270000000000000129e-01	3.380000000000000226e-01
2.346000000000000000e+03	1.455790000000000006e+01	3.340000000000000191e-01	3.380000000000000226e-01
2.347000000000000000e+03	1.456240000000000023e+01	3.320000000000000173e-01	3.380000000000000226e-01
2.348000000000000000e+03	1.456690000000000040e+01	3.320000000000000173e-01	3.380000000000000226e-01
2.349000000000000000e+03	1.457140000000000057e+01	3.370000000000000218e-01	3.380000000000000226e-01
2.350000000000000000e+03	1.457590000000000074e+01	3.260000000000000120e-01	3.390000000000000235e-01
2.351000000000000000e+03	1.458039999999999914e+01	3.420000000000000262e-01	3.390000000000000235e-01
2.352000000000000000e+03	1.458489999999999931e+01	3.340000000000000191e-01	3.390000000000000235e-01
2.353000000000000000e+03	1.458939999999999948e+01	3.350000000000000200e-01	3.390000000000000235e-01
2.354000000000000000e+03	1.459389999999999965e+01	3.459999999999999742e-01	3.390000000000000235e-01
2.355000000000000000e+03	1.459839999999999982e+01	3.300000000000000155e-01	3.390000000000000235e-01
2.356000000000000000e+03	1.460289999999999999e+01	3.439999999999999725e-01	3.390000000000000235e-01
2.357000000000000000e+03	1.460740000000000016e+01	3.390000000000000235e-01	3.390000000000000235e-01
2.358000000000000000e+03	1.461190000000000033e+01	3.420000000000000262e-01	3.390000000000000235e-01
2.359000000000000000e+03	1.461640000000000050e+01	3.479999999999999760e-01	3.400000000000000244e-01
2.360000000000000000e+03	1.462090000000000067e+01	3.380000000000000226e-01	3.400000000000000244e-01
2.361000000000000000e+03	1.462540000000000084e+01	3.519999999999999796e-01	3.400000000000000244e-01
2.362000000000000000e+03	1.462989999999999924e+01	3.410000000000000253e-01	3.410000000000000253e-01
2.363000000000000000e+03	1.463439999999999941e+01	3.499999999999999778e-01	3.410000000000000253e-01
2.364000000000000000e+03	1.463889999999999958e+01	3.499999999999999778e-01	3.410000000000000253e-01
2.365000000000000000e+03	1.464339999999999975e+01	3.420000000000000262e-01	3.410000000000000253e-01
2.366000000000000000e+03	1.464789999999999992e+01	3.709999999999999964e-01	3.410000000000000253e-01
2.367000000000000000e+03	1.465240000000000009e+01	3.599999999999999867e-01	3.410000000000000253e-01
2.368000000000000000e+03	1.465690000000000026e+01	3.659999999999999920e-01	3.410000000000000253e-01
2.369000000000000000e+03	1.466140000000000043e+01	3.589999999999999858e-01	3.420000000000000262e-01
2.370000000000000000e+03	1.466590000000000060e+01	3.599999999999999867e-01	3.420000000000000262e-01
2.371000000000000000e+03	1.467040000000000077e+01	3.649999999999999911e-01	3.420000000000000262e-01
2.372000000000000000e+03	1.467489999999999917e+01	3.609999999999999876e-01	3.420000000000000262e-01
2.373000000000000000e+03	1.467939999999999934e+01	3.709999999999999964e-01	3.420000000000000262e-01
2.374000000000000000e+03	1.468389999999999951e+01	3.669999999999999929e-01	3.420000000000000262e-01
2.375000000000000000e+03	1.468839999999999968e+01	3.810000000000000053e-01	3.430000000000000271e-01
2.376000000000000000e+03	1.469289999999999985e+01	3.830000000000000071e-01	3.430000000000000271e-01
2.377000000000000000e+03	1.469740000000000002e+01	3.770000000000000018e-01	3.430000000000000271e-01
2.378000000000000000e+03	1.470190000000000019e+01	3.920000000000000151e-01	3.430000000000000271e-01
2.379000000000000000e+03	1.470640000000000036e+01	3.900000000000000133e-01	3.439999999999999725e-01
2.380000000000000000e+03	1.471090000000000053e+01	3.990000000000000213e-01	3.439999999999999725e-01
2.381000000000000000e+03	1.471540000000000070e+01	4.050000000000000266e-01	3.439999999999999725e-01
2.382000000000000000e+03	1.471990000000000087e+01	4.030000000000000249e-01	3.439999999999999725e-01
2.383000000000000000e+03	1.472439999999999927e+01	4.239999999999999880e-01	3.449999999999999734e-01
2.384000000000000000e+03	1.472889999999999944e+01	4.249999999999999889e-01	3.449999999999999734e-01
2.385000000000000000e+03	1.473339999999999961e+01	4.390000000000000013e-01	3.449999999999999734e-01
2.386000000000000000e+03	1.473789999999999978e+01	4.490000000000000102e-01	3.459999999999999742e-01
2.387000000000000000e+03	1.474239999999999995e+01	4.500000000000000111e-01	3.459999999999999742e-01
2.388000000000000000e+03	1.474690000000000012e+01	4.809999999999999831e-01	3.459999999999999742e-01
2.389000000000000000e+03	1.475140000000000029e+01	4.809999999999999831e-01	3.469999999999999751e-01
2.390000000000000000e+03	1.475590000000000046e+01	5.210000000000000187e-01	3.469999999999999751e-01
2.391000000000000000e+03	1.476040000000000063e+01	5.320000000000000284e-01	3.479999999999999760e-01
2.392000000000000000e+03	1.476490000000000080e+01	5.600000000000000533e-01	3.489999999999999769e-01
2.393000000000000000e+03	1.476939999999999920e+01	6.019999999999999796e-01	3.489999999999999769e-01
2.394000000000000000e+03	1.477389999999999937e+01	6.310000000000000053e-01	3.499999999999999778e-01
2.395000000000000000e+03	1.477839999999999954e+01	7.159999999999999698e-01	3.519999999999999796e-01
2.396000000000000000e+03	1.478289999999999971e+01	7.710000000000000187e-01	3.539999999999999813e-01
2.397000000000000000e+03	1.478739999999999988e+01	8.960000000000000187e-01	3.609999999999999876e-01
2.398000000000000000e+03	1.479190000000000005e+01	1.054000000000000048e+00	3.920000000000000151e-01
2.399000000000000000e+03	1.479640000000000022e+01	1.262999999999999901e+00	5.160000000000000142e-01
2.400000000000000000e+03	1.480090000000000039e+01	1.991999999999999993e+00	9.699999999999999734e-01
2.401000000000000000e+03	1.480540000000000056e+01	3.392999999999999794e+00	2.394000000000000128e+00
2.402000000000000000e+03	1.480990000000000073e+01	7.060999999999999943e+00	6.222000000000000419e+00
2.403000000000000000e+03	1.481439999999999912e+01	1.429899999999999949e+01	1.495700000000000074e+01
2.404000000000000000e+03	1.481889999999999930e+01	2.493299999999999983e+01	3.176899999999999835e+01
2.405000000000000000e+03	1.482339999999999947e+01	5.065899999999999892e+01	5.875800000000000267e+01
2.406000000000000000e+03	1.482789999999999964e+01	8.005599999999999739e+01	9.416800000000000637e+01
2.407000000000000000e+03	1.483239999999999981e+01	1.217399999999999949e+02	1.305409999999999968e+02
2.408000000000000000e+03	1.483689999999999998e+01	1.491330000000000098e+02	1.564410000000000025e+02
2.409000000000000000e+03	1.484140000000000015e+01	1.605099999999999909e+02	1.620120000000000005e+02
2.410000000000000000e+03	1.484590000000000032e+01	1.580130000000000052e+02	1.449819999999999993e+02
2.411000000000000000e+03	1.485040000000000049e+01	1.361119999999999948e+02	1.121320000000000050e+02
2.412000000000000000e+03	1.485490000000000066e+01	8.896899999999999409e+01	7.498900000000000432e+01
2.413000000000000000e+03	1.485940000000000083e+01	4.631000000000000227e+01	4.341100000000000136e+01
2.414000000000000000e+03	1.486389999999999922e+01	2.135099999999999909e+01	2.181700000000000017e+01
2.415000000000000000e+03	1.486839999999999939e+01	1.080199999999999960e+01	9.602000000000000313e+00
2.416000000000000000e+03	1.487289999999999957e+01	3.689000000000000057e+00	3.801000000000000156e+00
2.417000000000000000e+03	1.487739999999999974e+01	2.048000000000000043e+00	1.467999999999999972e+00
2.418000000000000000e+03	1.488189999999999991e+01	1.308000000000000052e+00	6.680000000000000382e-01
2.419000000000000000e+03	1.488640000000000008e+01	1.050999999999999934e+00	4.329999999999999960e-01
2.420000000000000000e+03	1.489090000000000025e+01	8.880000000000000115e-01	3.729999999999999982e-01
2.421000000000000000e+03	1.489540000000000042e+01	7.840000000000000302e-01	3.589999999999999858e-01
2.422000000000000000e+03	1.489990000000000059e+01	6.949999999999999512e-01	3.549999999999999822e-01
2.423000000000000000e+03	1.490440000000000076e+01	6.290000000000000036e-01	3.539999999999999813e-01
2.424000000000000000e+03	1.490889999999999915e+01	5.849999999999999645e-01	3.529999999999999805e-01
2.425000000000000000e+03	1.491339999999999932e+01	5.390000000000000346e-01	3.529999999999999805e-01
2.426000000000000000e+03	1.491789999999999949e+01	5.170000000000000151e-01	3.519999999999999796e-01
2.427000000000000000e+03	1.492239999999999966e+01	4.909999999999999920e-01	3.519999999999999796e-01
2.428000000000000000e+03	1.492689999999999984e+01	4.660000000000000253e-01	3.509999999999999787e-01
2.429000000000000000e+03	1.493140000000000001e+01	4.570000000000000173e-01	3.509999999999999787e-01
2.430000000000000000e+03	1.493590000000000018e+01	4.390000000000000013e-01	3.509999999999999787e-01
2.431000000000000000e+03	1.494040000000000035e+01	4.349999999999999978e-01	3.509999999999999787e-01
2.432000000000000000e+03	1.494490000000000052e+01	4.169999999999999818e-01	3.509999999999999787e-01
2.433000000000000000e+03	1.494940000000000069e+01	4.119999999999999774e-01	3.509999999999999787e-01
2.434000000000000000e+03	1.495390000000000086e+01	4.139999999999999791e-01	3.499999999999999778e-01
2.435000000000000000e+03	1.495839999999999925e+01	4.000000000000000222e-01	3.499999999999999778e-01
2.436000000000000000e+03	1.496289999999999942e+01	3.980000000000000204e-01	3.499999999999999778e-01
2.437000000000000000e+03	1.496739999999999959e+01	3.940000000000000169e-01	3.499999999999999778e-01
2.438000000000000000e+03	1.497189999999999976e+01	3.980000000000000204e-01	3.499999999999999778e-01
2.439000000000000000e+03	1.497639999999999993e+01	4.000000000000000222e-01	3.499999999999999778e-01
2.440000000000000000e+03	1.498090000000000011e+01	4.069999999999999729e-01	3.499999999999999778e-01
2.441000000000000000e+03	1.498540000000000028e+01	4.030000000000000249e-01	3.499999999999999778e-01
2.442000000000000000e+03	1.498990000000000045e+01	3.960000000000000187e-01	3.499999999999999778e-01
2.443000000000000000e+03	1.499440000000000062e+01	3.900000000000000133e-01	3.499999999999999778e-01
2.444000000000000000e+03	1.499890000000000079e+01	3.830000000000000071e-01	3.499999999999999778e-01
2.445000000000000000e+03	1.500339999999999918e+01	3.810000000000000053e-01	3.509999999999999787e-01
2.446000000000000000e+03	1.500789999999999935e+01	3.729999999999999982e-01	3.509999999999999787e-01
2.447000000000000000e+03	1.501239999999999952e+01	3.689999999999999947e-01	3.509999999999999787e-01
2.448000000000000000e+03	1.501689999999999969e+01	3.729999999999999982e-01	3.509999999999999787e-01
2.449000000000000000e+03	1.502139999999999986e+01	3.569999999999999840e-01	3.509999999999999787e-01
2.450000000000000000e+03	1.502590000000000003e+01	3.619999999999999885e-01	3.509999999999999787e-01
2.451000000000000000e+03	1.503040000000000020e+01	3.559999999999999831e-01	3.509999999999999787e-01
2.452000000000000000e+03	1.503490000000000038e+01	3.599999999999999867e-01	3.509999999999999787e-01
2.453000000000000000e+03	1.503940000000000055e+01	3.539999999999999813e-01	3.509999999999999787e-01
2.454000000000000000e+03	1.504390000000000072e+01	3.469999999999999751e-01	3.509999999999999787e-01
2.455000000000000000e+03	1.504840000000000089e+01	3.559999999999999831e-01	3.509999999999999787e-01
2.456000000000000000e+03	1.505289999999999928e+01	3.489999999999999769e-01	3.509999999999999787e-01
2.457000000000000000e+03	1.505739999999999945e+01	3.489999999999999769e-01	3.509999999999999787e-01
2.458000000000000000e+03	1.506189999999999962e+01	3.509999999999999787e-01	3.509999999999999787e-01
2.459000000000000000e+03	1.506639999999999979e+01	3.469999999999999751e-01	3.509999999999999787e-01
2.460000000000000000e+03	1.507089999999999996e+01	3.539999999999999813e-01	3.509999999999999787e-01
2.461000000000000000e+03	1.507540000000000013e+01	3.380000000000000226e-01	3.509999999999999787e-01
2.462000000000000000e+03	1.507990000000000030e+01	3.549999999999999822e-01	3.509999999999999787e-01
2.463000000000000000e+03	1.508440000000000047e+01	3.459999999999999742e-01	3.509999999999999787e-01
2.464000000000000000e+03	1.508890000000000065e+01	3.489999999999999769e-01	3.519999999999999796e-01
2.465000000000000000e+03	1.509340000000000082e+01	3.489999999999999769e-01	3.519999999999999796e-01
2.466000000000000000e+03	1.509789999999999921e+01	3.400000000000000244e-01	3.519999999999999796e-01
2.467000000000000000e+03	1.510239999999999938e+01	3.549999999999999822e-01	3.519999999999999796e-01
2.468000000000000000e+03	1.510689999999999955e+01	3.479999999999999760e-01	3.519999999999999796e-01
2.469000000000000000e+03	1.511139999999999972e+01	3.509999999999999787e-01	3.519999999999999796e-01
2.470000000000000000e+03	1.511589999999999989e+01	3.469999999999999751e-01	3.519999999999999796e-01
2.471000000000000000e+03	1.512040000000000006e+01	3.390000000000000235e-01	3.519999999999999796e-01
2.472000000000000000e+03	1.512490000000000023e+01	3.519999999999999796e-01	3.529999999999999805e-01
2.473000000000000000e+03	1.512940000000000040e+01	3.410000000000000253e-01	3.529999999999999805e-01
2.474000000000000000e+03	1.513390000000000057e+01	3.439999999999999725e-01	3.529999999999999805e-01
2.475000000000000000e+03	1.513840000000000074e+01	3.459999999999999742e-01	3.529999999999999805e-01
2.476000000000000000e+03	1.514289999999999914e+01	3.390000000000000235e-01	3.529999999999999805e-01
2.477000000000000000e+03	1.514739999999999931e+01	3.479999999999999760e-01	3.529999999999999805e-01
2.478000000000000000e+03	1.515189999999999948e+01	3.400000000000000244e-01	3.529999999999999805e-01
2.479000000000000000e+03	1.515639999999999965e+01	3.499999999999999778e-01	3.529999999999999805e-01
2.480000000000000000e+03	1.516089999999999982e+01	3.420000000000000262e-01	3.539999999999999813e-01
2.481000000000000000e+03	1.516539999999999999e+01	3.479999999999999760e-01	3.539999999999999813e-01
2.482000000000000000e+03	1.516990000000000016e+01	3.499999999999999778e-01	3.539999999999999813e-01
2.483000000000000000e+03	1.517440000000000033e+01	3.449999999999999734e-01	3.539999999999999813e-01
2.484000000000000000e+03	1.517890000000000050e+01	3.559999999999999831e-01	3.539999999999999813e-01
2.485000000000000000e+03	1.518340000000000067e+01	3.439999999999999725e-01	3.539999999999999813e-01
2.486000000000000000e+03	1.518790000000000084e+01	3.509999999999999787e-01	3.539999999999999813e-01
2.487000000000000000e+03	1.519239999999999924e+01	3.519999999999999796e-01	3.539999999999999813e-01
2.488000000000000000e+03	1.519689999999999941e+01	3.390000000000000235e-01	3.549999999999999822e-01
2.489000000000000000e+03	1.520139999999999958e+01	3.509999999999999787e-01	3.549999999999999822e-01
2.490000000000000000e+03	1.520589999999999975e+01	3.420000000000000262e-01	3.549999999999999822e-01
2.491000000000000000e+03	1.521039999999999992e+01	3.499999999999999778e-01	3.549999999999999822e-01
2.492000000000000000e+03	1.521490000000000009e+01	3.479999999999999760e-01	3.549999999999999822e-01
2.493000000000000000e+03	1.521940000000000026e+01	3.400000000000000244e-01	3.549999999999999822e-01
2.494000000000000000e+03	1.522390000000000043e+01	3.529999999999999805e-01	3.549999999999999822e-01
2.495000000000000000e+03	1.522840000000000060e+01	3.439999999999999725e-01	3.549999999999999822e-01
2.496000000000000000e+03	1.523290000000000077e+01	3.539999999999999813e-01	3.549999999999999822e-01
2.497000000000000000e+03	1.523739999999999917e+01	3.420000000000000262e-01	3.559999999999999831e-01
2.498000000000000000e+03	1.524189999999999934e+01	3.449999999999999734e-01	3.559999999999999831e-01
2.499000000000000000e+03	1.524639999999999951e+01	3.529999999999999805e-01	3.559999999999999831e-01
2.500000000000000000e+03	1.525089999999999968e+01	3.400000000000000244e-01	3.559999999999999831e-01
2.501000000000000000e+03	1.525539999999999985e+01	3.499999999999999778e-01	3.559999999999999831e-01
2.502000000000000000e+03	1.525990000000000002e+01	3.420000000000000262e-01	3.559999999999999831e-01
2.503000000000000000e+03	1.526440000000000019e+01	3.439999999999999725e-01	3.559999999999999831e-01
2.504000000000000000e+03	1.526890000000000036e+01	3.410000000000000253e-01	3.559999999999999831e-01
2.505000000000000000e+03	1.527340000000000053e+01	3.390000000000000235e-01	3.569999999999999840e-01
2.506000000000000000e+03	1.527790000000000070e+01	3.489999999999999769e-01	3.569999999999999840e-01
2.507000000000000000e+03	1.528240000000000087e+01	3.400000000000000244e-01	3.569999999999999840e-01
2.508000000000000000e+03	1.528689999999999927e+01	3.400000000000000244e-01	3.569999999999999840e-01
2.509000000000000000e+03	1.529139999999999944e+01	3.430000000000000271e-01	3.569999999999999840e-01
2.510000000000000000e+03	1.529589999999999961e+01	3.370000000000000218e-01	3.569999999999999840e-01
2.511000000000000000e+03	1.530039999999999978e+01	3.479999999999999760e-01	3.569999999999999840e-01
2.512000000000000000e+03	1.530489999999999995e+01	3.430000000000000271e-01	3.569999999999999840e-01
2.513000000000000000e+03	1.530940000000000012e+01	3.499999999999999778e-01	3.579999999999999849e-01
2.514000000000000000e+03	1.531390000000000029e+01	3.420000000000000262e-01	3.579999999999999849e-01
2.515000000000000000e+03	1.531840000000000046e+01	3.350000000000000200e-01	3.579999999999999849e-01
2.516000000000000000e+03	1.532290000000000063e+01	3.459999999999999742e-01	3.579999999999999849e-01
2.517000000000000000e+03	1.532740000000000080e+01	3.380000000000000226e-01	3.579999999999999849e-01
2.518000000000000000e+03	1.533189999999999920e+01	3.479999999999999760e-01	3.579999999999999849e-01
2.519000000000000000e+03	1.533639999999999937e+01	3.400000000000000244e-01	3.579999999999999849e-01
2.520000000000000000e+03	1.534089999999999954e+01	3.380000000000000226e-01	3.579999999999999849e-01
2.521000000000000000e+03	1.534539999999999971e+01	3.320000000000000173e-01	3.589999999999999858e-01
2.522000000000000000e+03	1.534989999999999988e+01	3.330000000000000182e-01	3.589999999999999858e-01
2.523000000000000000e+03	1.535440000000000005e+01	3.350000000000000200e-01	3.589999999999999858e-01
2.524000000000000000e+03	1.535890000000000022e+01	3.310000000000000164e-01	3.589999999999999858e-01
2.525000000000000000e+03	1.536340000000000039e+01	3.290000000000000147e-01	3.589999999999999858e-01
2.526000000000000000e+03	1.536790000000000056e+01	3.250000000000000111e-01	3.589999999999999858e-01
2.527000000000000000e+03	1.537240000000000073e+01	3.240000000000000102e-01	3.589999999999999858e-01
2.528000000000000000e+03	1.537689999999999912e+01	3.290000000000000147e-01	3.599999999999999867e-01
2.529000000000000000e+03	1.538139999999999930e+01	3.290000000000000147e-01	3.599999999999999867e-01
2.530000000000000000e+03	1.538589999999999947e+01	3.270000000000000129e-01	3.599999999999999867e-01
2.531000000000000000e+03	1.539039999999999964e+01	3.230000000000000093e-01	3.599999999999999867e-01
2.532000000000000000e+03	1.539489999999999981e+01	3.290000000000000147e-01	3.599999999999999867e-01
2.533000000000000000e+03	1.539949999999999974e+01	3.270000000000000129e-01	3.599999999999999867e-01
2.534000000000000000e+03	1.540399999999999991e+01	3.240000000000000102e-01	3.599999999999999867e-01
2.535000000000000000e+03	1.540850000000000009e+01	3.300000000000000155e-01	3.599999999999999867e-01
2.536000000000000000e+03	1.541300000000000026e+01	3.250000000000000111e-01	3.609999999999999876e-01
2.537000000000000000e+03	1.541750000000000043e+01	3.330000000000000182e-01	3.609999999999999876e-01
2.538000000000000000e+03	1.542200000000000060e+01	3.380000000000000226e-01	3.609999999999999876e-01
2.539000000000000000e+03	1.542650000000000077e+01	3.380000000000000226e-01	3.609999999999999876e-01
2.540000000000000000e+03	1.543099999999999916e+01	3.340000000000000191e-01	3.609999999999999876e-01
2.541000000000000000e+03	1.543549999999999933e+01	3.330000000000000182e-01	3.609999999999999876e-01
2.542000000000000000e+03	1.543999999999999950e+01	3.350000000000000200e-01	3.609999999999999876e-01
2.543000000000000000e+03	1.544449999999999967e+01	3.260000000000000120e-01	3.609999999999999876e-01
2.544000000000000000e+03	1.544899999999999984e+01	3.320000000000000173e-01	3.619999999999999885e-01
2.545000000000000000e+03	1.545350000000000001e+01	3.300000000000000155e-01	3.619999999999999885e-01
2.546000000000000000e+03	1.545800000000000018e+01	3.350000000000000200e-01	3.619999999999999885e-01
2.547000000000000000e+03	1.546250000000000036e+01	3.340000000000000191e-01	3.619999999999999885e-01
2.548000000000000000e+03	1.546700000000000053e+01	3.310000000000000164e-01	3.619999999999999885e-01
2.549000000000000000e+03	1.547150000000000070e+01	3.300000000000000155e-01	3.619999999999999885e-01
2.550000000000000000e+03	1.547600000000000087e+01	3.310000000000000164e-01	3.619999999999999885e-01
2.551000000000000000e+03	1.548049999999999926e+01	3.350000000000000200e-01	3.619999999999999885e-01
2.552000000000000000e+03	1.548499999999999943e+01	3.280000000000000138e-01	3.629999999999999893e-01
2.553000000000000000e+03	1.548949999999999960e+01	3.330000000000000182e-01	3.629999999999999893e-01
2.554000000000000000e+03	1.549399999999999977e+01	3.370000000000000218e-01	3.629999999999999893e-01
2.555000000000000000e+03	1.549849999999999994e+01	3.300000000000000155e-01	3.629999999999999893e-01
2.556000000000000000e+03	1.550300000000000011e+01	3.380000000000000226e-01	3.629999999999999893e-01
2.557000000000000000e+03	1.550750000000000028e+01	3.340000000000000191e-01	3.629999999999999893e-01
2.558000000000000000e+03	1.551200000000000045e+01	3.380000000000000226e-01	3.629999999999999893e-01
2.559000000000000000e+03	1.551650000000000063e+01	3.420000000000000262e-01	3.639999999999999902e-01
2.560000000000000000e+03	1.552100000000000080e+01	3.340000000000000191e-01	3.639999999999999902e-01
2.561000000000000000e+03	1.552549999999999919e+01	3.449999999999999734e-01	3.639999999999999902e-01
2.562000000000000000e+03	1.552999999999999936e+01	3.350000000000000200e-01	3.639999999999999902e-01
2.563000000000000000e+03	1.553449999999999953e+01	3.350000000000000200e-01	3.639999999999999902e-01
2.564000000000000000e+03	1.553899999999999970e+01	3.410000000000000253e-01	3.639999999999999902e-01
2.565000000000000000e+03	1.554349999999999987e+01	3.300000000000000155e-01	3.639999999999999902e-01
2.566000000000000000e+03	1.554800000000000004e+01	3.430000000000000271e-01	3.639999999999999902e-01
2.567000000000000000e+03	1.555250000000000021e+01	3.320000000000000173e-01	3.649999999999999911e-01
2.568000000000000000e+03	1.555700000000000038e+01	3.479999999999999760e-01	3.649999999999999911e-01
2.569000000000000000e+03	1.556150000000000055e+01	3.420000000000000262e-01	3.649999999999999911e-01
2.570000000000000000e+03	1.556600000000000072e+01	3.380000000000000226e-01	3.649999999999999911e-01
2.571000000000000000e+03	1.557049999999999912e+01	3.459999999999999742e-01	3.649999999999999911e-01
2.572000000000000000e+03	1.557499999999999929e+01	3.330000000000000182e-01	3.649999999999999911e-01
2.573000000000000000e+03	1.557949999999999946e+01	3.469999999999999751e-01	3.649999999999999911e-01
2.574000000000000000e+03	1.558399999999999963e+01	3.400000000000000244e-01	3.649999999999999911e-01
2.575000000000000000e+03	1.558849999999999980e+01	3.439999999999999725e-01	3.659999999999999920e-01
2.576000000000000000e+03	1.559299999999999997e+01	3.459999999999999742e-01	3.659999999999999920e-01
2.577000000000000000e+03	1.559750000000000014e+01	3.390000000000000235e-01	3.659999999999999920e-01
2.578000000000000000e+03	1.560200000000000031e+01	3.499999999999999778e-01	3.659999999999999920e-01
2.579000000000000000e+03	1.560650000000000048e+01	3.370000000000000218e-01	3.659999999999999920e-01
2.580000000000000000e+03	1.561100000000000065e+01	3.449999999999999734e-01	3.659999999999999920e-01
2.581000000000000000e+03	1.561550000000000082e+01	3.459999999999999742e-01	3.659999999999999920e-01
2.582000000000000000e+03	1.561999999999999922e+01	3.340000000000000191e-01	3.669999999999999929e-01
2.583000000000000000e+03	1.562449999999999939e+01	3.509999999999999787e-01	3.669999999999999929e-01
2.584000000000000000e+03	1.562899999999999956e+01	3.340000000000000191e-01	3.669999999999999929e-01
2.585000000000000000e+03	1.563349999999999973e+01	3.439999999999999725e-01	3.669999999999999929e-01
2.586000000000000000e+03	1.563799999999999990e+01	3.439999999999999725e-01	3.669999999999999929e-01
2.587000000000000000e+03	1.564250000000000007e+01	3.400000000000000244e-01	3.669999999999999929e-01
2.588000000000000000e+03	1.564700000000000024e+01	3.529999999999999805e-01	3.669999999999999929e-01
2.589000000000000000e+03	1.565150000000000041e+01	3.469999999999999751e-01	3.669999999999999929e-01
2.590000000000000000e+03	1.565600000000000058e+01	3.599999999999999867e-01	3.679999999999999938e-01
2.591000000000000000e+03	1.566050000000000075e+01	3.469999999999999751e-01	3.679999999999999938e-01
2.592000000000000000e+03	1.566499999999999915e+01	3.420000000000000262e-01	3.679999999999999938e-01
2.593000000000000000e+03	1.566949999999999932e+01	3.499999999999999778e-01	3.679999999999999938e-01
2.594000000000000000e+03	1.567399999999999949e+01	3.410000000000000253e-01	3.679999999999999938e-01
2.595000000000000000e+03	1.567849999999999966e+01	3.549999999999999822e-01	3.679999999999999938e-01
2.596000000000000000e+03	1.568299999999999983e+01	3.420000000000000262e-01	3.679999999999999938e-01
2.597000000000000000e+03	1.568750000000000000e+01	3.459999999999999742e-01	3.689999999999999947e-01
2.598000000000000000e+03	1.569200000000000017e+01	3.549999999999999822e-01	3.689999999999999947e-01
2.599000000000000000e+03	1.569650000000000034e+01	3.439999999999999725e-01	3.689999999999999947e-01
2.600000000000000000e+03	1.570100000000000051e+01	3.559999999999999831e-01	3.689999999999999947e-01
2.601000000000000000e+03	1.570550000000000068e+01	3.479999999999999760e-01	3.689999999999999947e-01
2.602000000000000000e+03	1.571000000000000085e+01	3.519999999999999796e-01	3.689999999999999947e-01
2.603000000000000000e+03	1.571449999999999925e+01	3.499999999999999778e-01	3.689999999999999947e-01
2.604000000000000000e+03	1.571899999999999942e+01	3.449999999999999734e-01	3.699999999999999956e-01
2.605000000000000000e+03	1.572349999999999959e+01	3.569999999999999840e-01	3.699999999999999956e-01
2.606000000000000000e+03	1.572799999999999976e+01	3.509999999999999787e-01	3.699999999999999956e-01
2.607000000000000000e+03	1.573249999999999993e+01	3.659999999999999920e-01	3.699999999999999956e-01
2.608000000000000000e+03	1.573700000000000010e+01	3.589999999999999858e-01	3.699999999999999956e-01
2.609000000000000000e+03	1.574150000000000027e+01	3.539999999999999813e-01	3.699999999999999956e-01
2.610000000000000000e+03	1.574600000000000044e+01	3.689999999999999947e-01	3.699999999999999956e-01
2.611000000000000000e+03	1.575050000000000061e+01	3.609999999999999876e-01	3.699999999999999956e-01
2.612000000000000000e+03	1.575500000000000078e+01	3.599999999999999867e-01	3.709999999999999964e-01
2.613000000000000000e+03	1.575949999999999918e+01	3.569999999999999840e-01	3.709999999999999964e-01
2.614000000000000000e+03	1.576399999999999935e+01	3.519999999999999796e-01	3.709999999999999964e-01
2.615000000000000000e+03	1.576849999999999952e+01	3.549999999999999822e-01	3.709999999999999964e-01
2.616000000000000000e+03	1.577299999999999969e+01	3.430000000000000271e-01	3.709999999999999964e-01
2.617000000000000000e+03	1.577749999999999986e+01	3.559999999999999831e-01	3.709999999999999964e-01
2.618000000000000000e+03	1.578200000000000003e+01	3.479999999999999760e-01	3.709999999999999964e-01
2.619000000000000000e+03	1.578650000000000020e+01	3.569999999999999840e-01	3.719999999999999973e-01
2.620000000000000000e+03	1.579100000000000037e+01	3.579999999999999849e-01	3.719999999999999973e-01
2.621000000000000000e+03	1.579550000000000054e+01	3.559999999999999831e-01	3.719999999999999973e-01
2.622000000000000000e+03	1.580000000000000071e+01	3.629999999999999893e-01	3.719999999999999973e-01
2.623000000000000000e+03	1.580450000000000088e+01	3.589999999999999858e-01	3.719999999999999973e-01
2.624000000000000000e+03	1.580899999999999928e+01	3.729999999999999982e-01	3.719999999999999973e-01
2.625000000000000000e+03	1.581349999999999945e+01	3.760000000000000009e-01	3.719999999999999973e-01
2.626000000000000000e+03	1.581799999999999962e+01	3.699999999999999956e-01	3.729999999999999982e-01
2.627000000000000000e+03	1.582249999999999979e+01	3.750000000000000000e-01	3.729999999999999982e-01
2.628000000000000000e+03	1.582699999999999996e+01	3.569999999999999840e-01	3.729999999999999982e-01
2.629000000000000000e+03	1.583150000000000013e+01	3.539999999999999813e-01	3.729999999999999982e-01
2.630000000000000000e+03	1.583600000000000030e+01	3.539999999999999813e-01	3.729999999999999982e-01
2.631000000000000000e+03	1.584050000000000047e+01	3.479999999999999760e-01	3.729999999999999982e-01
2.632000000000000000e+03	1.584500000000000064e+01	3.420000000000000262e-01	3.729999999999999982e-01
2.633000000000000000e+03	1.584950000000000081e+01	3.430000000000000271e-01	3.739999999999999991e-01
2.634000000000000000e+03	1.585399999999999920e+01	3.459999999999999742e-01	3.739999999999999991e-01
2.635000000000000000e+03	1.585849999999999937e+01	3.430000000000000271e-01	3.739999999999999991e-01
2.636000000000000000e+03	1.586299999999999955e+01	3.430000000000000271e-01	3.739999999999999991e-01
2.637000000000000000e+03	1.586749999999999972e+01	3.370000000000000218e-01	3.739999999999999991e-01
2.638000000000000000e+03	1.587199999999999989e+01	3.360000000000000209e-01	3.739999999999999991e-01
2.639000000000000000e+03	1.587650000000000006e+01	3.360000000000000209e-01	3.739999999999999991e-01
2.640000000000000000e+03	1.588100000000000023e+01	3.310000000000000164e-01	3.750000000000000000e-01
2.641000000000000000e+03	1.588550000000000040e+01	3.360000000000000209e-01	3.750000000000000000e-01
2.642000000000000000e+03	1.589000000000000057e+01	3.360000000000000209e-01	3.750000000000000000e-01
2.643000000000000000e+03	1.589450000000000074e+01	3.410000000000000253e-01	3.750000000000000000e-01
2.644000000000000000e+03	1.589899999999999913e+01	3.370000000000000218e-01	3.750000000000000000e-01
2.645000000000000000e+03	1.590349999999999930e+01	3.430000000000000271e-01	3.750000000000000000e-01
2.646000000000000000e+03	1.590799999999999947e+01	3.400000000000000244e-01	3.750000000000000000e-01
2.647000000000000000e+03	1.591249999999999964e+01	3.380000000000000226e-01	3.760000000000000009e-01
2.648000000000000000e+03	1.591699999999999982e+01	3.360000000000000209e-01	3.760000000000000009e-01
2.649000000000000000e+03	1.592149999999999999e+01	3.370000000000000218e-01	3.760000000000000009e-01
2.650000000000000000e+03	1.592600000000000016e+01	3.380000000000000226e-01	3.760000000000000009e-01
2.651000000000000000e+03	1.593050000000000033e+01	3.410000000000000253e-01	3.760000000000000009e-01
2.652000000000000000e+03	1.593500000000000050e+01	3.410000000000000253e-01	3.760000000000000009e-01
2.653000000000000000e+03	1.593950000000000067e+01	3.469999999999999751e-01	3.760000000000000009e-01
2.654000000000000000e+03	1.594400000000000084e+01	3.410000000000000253e-01	3.770000000000000018e-01
2.655000000000000000e+03	1.594849999999999923e+01	3.439999999999999725e-01	3.770000000000000018e-01
2.656000000000000000e+03	1.595299999999999940e+01	3.390000000000000235e-01	3.770000000000000018e-01
2.657000000000000000e+03	1.595749999999999957e+01	3.420000000000000262e-01	3.770000000000000018e-01
2.658000000000000000e+03	1.596199999999999974e+01	3.469999999999999751e-01	3.770000000000000018e-01
2.659000000000000000e+03	1.596649999999999991e+01	3.410000000000000253e-01	3.770000000000000018e-01
2.660000000000000000e+03	1.597100000000000009e+01	3.430000000000000271e-01	3.770000000000000018e-01
2.661000000000000000e+03	1.597550000000000026e+01	3.439999999999999725e-01	3.780000000000000027e-01
2.662000000000000000e+03	1.598000000000000043e+01	3.449999999999999734e-01	3.780000000000000027e-01
2.663000000000000000e+03	1.598450000000000060e+01	3.430000000000000271e-01	3.780000000000000027e-01
2.664000000000000000e+03	1.598900000000000077e+01	3.420000000000000262e-01	3.780000000000000027e-01
2.665000000000000000e+03	1.599349999999999916e+01	3.509999999999999787e-01	3.780000000000000027e-01
2.666000000000000000e+03	1.599799999999999933e+01	3.479999999999999760e-01	3.780000000000000027e-01
2.667000000000000000e+03	1.600250000000000128e+01	3.519999999999999796e-01	3.780000000000000027e-01
2.668000000000000000e+03	1.600700000000000145e+01	3.499999999999999778e-01	3.790000000000000036e-01
2.669000000000000000e+03	1.601150000000000162e+01	3.499999999999999778e-01	3.790000000000000036e-01
2.670000000000000000e+03	1.601599999999999824e+01	3.529999999999999805e-01	3.790000000000000036e-01
2.671000000000000000e+03	1.602049999999999841e+01	3.459999999999999742e-01	3.790000000000000036e-01
2.672000000000000000e+03	1.602499999999999858e+01	3.569999999999999840e-01	3.790000000000000036e-01
2.673000000000000000e+03	1.602949999999999875e+01	3.519999999999999796e-01	3.790000000000000036e-01
2.674000000000000000e+03	1.603399999999999892e+01	3.549999999999999822e-01	3.790000000000000036e-01
2.675000000000000000e+03	1.603849999999999909e+01	3.559999999999999831e-01	3.800000000000000044e-01
2.676000000000000000e+03	1.604299999999999926e+01	3.469999999999999751e-01	3.800000000000000044e-01
2.677000000000000000e+03	1.604749999999999943e+01	3.629999999999999893e-01	3.800000000000000044e-01
2.678000000000000000e+03	1.605199999999999960e+01	3.579999999999999849e-01	3.800000000000000044e-01
2.679000000000000000e+03	1.605649999999999977e+01	3.609999999999999876e-01	3.800000000000000044e-01
2.680000000000000000e+03	1.606099999999999994e+01	3.629999999999999893e-01	3.800000000000000044e-01
2.681000000000000000e+03	1.606550000000000011e+01	3.569999999999999840e-01	3.800000000000000044e-01
2.682000000000000000e+03	1.607000000000000028e+01	3.669999999999999929e-01	3.810000000000000053e-01
2.683000000000000000e+03	1.607450000000000045e+01	3.569999999999999840e-01	3.810000000000000053e-01
2.684000000000000000e+03	1.607900000000000063e+01	3.649999999999999911e-01	3.810000000000000053e-01
2.685000000000000000e+03	1.608350000000000080e+01	3.559999999999999831e-01	3.810000000000000053e-01
2.686000000000000000e+03	1.608800000000000097e+01	3.569999999999999840e-01	3.810000000000000053e-01
2.687000000000000000e+03	1.609250000000000114e+01	3.629999999999999893e-01	3.810000000000000053e-01
2.688000000000000000e+03	1.609700000000000131e+01	3.559999999999999831e-01	3.810000000000000053e-01
2.689000000000000000e+03	1.610150000000000148e+01	3.659999999999999920e-01	3.820000000000000062e-01
2.690000000000000000e+03	1.610600000000000165e+01	3.559999999999999831e-01	3.820000000000000062e-01
2.691000000000000000e+03	1.611049999999999827e+01	3.699999999999999956e-01	3.820000000000000062e-01
2.692000000000000000e+03	1.611499999999999844e+01	3.760000000000000009e-01	3.820000000000000062e-01
2.693000000000000000e+03	1.611949999999999861e+01	3.609999999999999876e-01	3.820000000000000062e-01
2.694000000000000000e+03	1.612399999999999878e+01	3.790000000000000036e-01	3.820000000000000062e-01
2.695000000000000000e+03	1.612849999999999895e+01	3.709999999999999964e-01	3.820000000000000062e-01
2.696000000000000000e+03	1.613299999999999912e+01	3.770000000000000018e-01	3.830000000000000071e-01
2.697000000000000000e+03	1.613749999999999929e+01	3.669999999999999929e-01	3.830000000000000071e-01
2.698000000000000000e+03	1.614199999999999946e+01	3.589999999999999858e-01	3.830000000000000071e-01
2.699000000000000000e+03	1.614649999999999963e+01	3.739999999999999991e-01	3.830000000000000071e-01
2.700000000000000000e+03	1.615099999999999980e+01	3.539999999999999813e-01	3.830000000000000071e-01
2.701000000000000000e+03	1.615549999999999997e+01	3.669999999999999929e-01	3.830000000000000071e-01
2.702000000000000000e+03	1.616000000000000014e+01	3.599999999999999867e-01	3.840000000000000080e-01
2.703000000000000000e+03	1.616450000000000031e+01	3.639999999999999902e-01	3.840000000000000080e-01
2.704000000000000000e+03	1.616900000000000048e+01	3.750000000000000000e-01	3.840000000000000080e-01
2.705000000000000000e+03	1.617350000000000065e+01	3.669999999999999929e-01	3.840000000000000080e-01
2.706000000000000000e+03	1.617800000000000082e+01	3.760000000000000009e-01	3.840000000000000080e-01
2.707000000000000000e+03	1.618250000000000099e+01	3.780000000000000027e-01	3.840000000000000080e-01
2.708000000000000000e+03	1.618700000000000117e+01	3.750000000000000000e-01	3.840000000000000080e-01
2.709000000000000000e+03	1.619150000000000134e+01	3.699999999999999956e-01	3.850000000000000089e-01
2.710000000000000000e+03	1.619600000000000151e+01	3.639999999999999902e-01	3.850000000000000089e-01
2.711000000000000000e+03	1.620050000000000168e+01	3.739999999999999991e-01	3.850000000000000089e-01
2.712000000000000000e+03	1.620499999999999829e+01	3.649999999999999911e-01	3.850000000000000089e-01
2.713000000000000000e+03	1.620949999999999847e+01	3.750000000000000000e-01	3.850000000000000089e-01
2.714000000000000000e+03	1.621399999999999864e+01	3.729999999999999982e-01	3.850000000000000089e-01
2.715000000000000000e+03	1.621849999999999881e+01	3.649999999999999911e-01	3.850000000000000089e-01
2.716000000000000000e+03	1.622299999999999898e+01	3.780000000000000027e-01	3.860000000000000098e-01
2.717000000000000000e+03	1.622749999999999915e+01	3.699999999999999956e-01	3.860000000000000098e-01
2.718000000000000000e+03	1.623199999999999932e+01	3.780000000000000027e-01	3.860000000000000098e-01
2.719000000000000000e+03	1.623649999999999949e+01	3.780000000000000027e-01	3.860000000000000098e-01
2.720000000000000000e+03	1.624099999999999966e+01	3.699999999999999956e-01	3.860000000000000098e-01
2.721000000000000000e+03	1.624549999999999983e+01	3.770000000000000018e-01	3.860000000000000098e-01
2.722000000000000000e+03	1.625000000000000000e+01	3.719999999999999973e-01	3.870000000000000107e-01
2.723000000000000000e+03	1.625450000000000017e+01	3.820000000000000062e-01	3.870000000000000107e-01
2.724000000000000000e+03	1.625900000000000034e+01	3.699999999999999956e-01	3.870000000000000107e-01
2.725000000000000000e+03	1.626350000000000051e+01	3.790000000000000036e-01	3.870000000000000107e-01
2.726000000000000000e+03	1.626800000000000068e+01	3.739999999999999991e-01	3.870000000000000107e-01
2.727000000000000000e+03	1.627250000000000085e+01	3.639999999999999902e-01	3.870000000000000107e-01
2.728000000000000000e+03	1.627700000000000102e+01	3.750000000000000000e-01	3.870000000000000107e-01
2.729000000000000000e+03	1.628150000000000119e+01	3.639999999999999902e-01	3.880000000000000115e-01
2.730000000000000000e+03	1.628600000000000136e+01	3.719999999999999973e-01	3.880000000000000115e-01
2.731000000000000000e+03	1.629050000000000153e+01	3.709999999999999964e-01	3.880000000000000115e-01
2.732000000000000000e+03	1.629500000000000171e+01	3.639999999999999902e-01	3.880000000000000115e-01
2.733000000000000000e+03	1.629949999999999832e+01	3.719999999999999973e-01	3.880000000000000115e-01
2.734000000000000000e+03	1.630399999999999849e+01	3.679999999999999938e-01	3.880000000000000115e-01
2.735000000000000000e+03	1.630849999999999866e+01	3.760000000000000009e-01	3.890000000000000124e-01
2.736000000000000000e+03	1.631299999999999883e+01	3.709999999999999964e-01	3.890000000000000124e-01
2.737000000000000000e+03	1.631749999999999901e+01	3.719999999999999973e-01	3.890000000000000124e-01
2.738000000000000000e+03	1.632199999999999918e+01	3.790000000000000036e-01	3.890000000000000124e-01
2.739000000000000000e+03	1.632649999999999935e+01	3.679999999999999938e-01	3.890000000000000124e-01
2.740000000000000000e+03	1.633099999999999952e+01	3.800000000000000044e-01	3.890000000000000124e-01
2.741000000000000000e+03	1.633549999999999969e+01	3.770000000000000018e-01	3.890000000000000124e-01
2.742000000000000000e+03	1.633999999999999986e+01	3.770000000000000018e-01	3.900000000000000133e-01
2.743000000000000000e+03	1.634450000000000003e+01	3.699999999999999956e-01	3.900000000000000133e-01
2.744000000000000000e+03	1.634900000000000020e+01	3.619999999999999885e-01	3.900000000000000133e-01
2.745000000000000000e+03	1.635350000000000037e+01	3.689999999999999947e-01	3.900000000000000133e-01
2.746000000000000000e+03	1.635800000000000054e+01	3.619999999999999885e-01	3.900000000000000133e-01
2.747000000000000000e+03	1.636250000000000071e+01	3.629999999999999893e-01	3.900000000000000133e-01
2.748000000000000000e+03	1.636700000000000088e+01	3.619999999999999885e-01	3.910000000000000142e-01
2.749000000000000000e+03	1.637150000000000105e+01	3.549999999999999822e-01	3.910000000000000142e-01
2.750000000000000000e+03	1.637600000000000122e+01	3.589999999999999858e-01	3.910000000000000142e-01
2.751000000000000000e+03	1.638050000000000139e+01	3.549999999999999822e-01	3.910000000000000142e-01
2.752000000000000000e+03	1.638500000000000156e+01	3.549999999999999822e-01	3.910000000000000142e-01
2.753000000000000000e+03	1.638950000000000173e+01	3.559999999999999831e-01	3.910000000000000142e-01
2.754000000000000000e+03	1.639399999999999835e+01	3.539999999999999813e-01	3.920000000000000151e-01
2.755000000000000000e+03	1.639849999999999852e+01	3.599999999999999867e-01	3.920000000000000151e-01
2.756000000000000000e+03	1.640299999999999869e+01	3.579999999999999849e-01	3.920000000000000151e-01
2.757000000000000000e+03	1.640749999999999886e+01	3.569999999999999840e-01	3.920000000000000151e-01
2.758000000000000000e+03	1.641199999999999903e+01	3.539999999999999813e-01	3.920000000000000151e-01
2.759000000000000000e+03	1.641649999999999920e+01	3.619999999999999885e-01	3.920000000000000151e-01
2.760000000000000000e+03	1.642099999999999937e+01	3.619999999999999885e-01	3.920000000000000151e-01
2.761000000000000000e+03	1.642549999999999955e+01	3.639999999999999902e-01	3.930000000000000160e-01
2.762000000000000000e+03	1.642999999999999972e+01	3.629999999999999893e-01	3.930000000000000160e-01
2.763000000000000000e+03	1.643449999999999989e+01	3.639999999999999902e-01	3.930000000000000160e-01
2.764000000000000000e+03	1.643900000000000006e+01	3.669999999999999929e-01	3.930000000000000160e-01
2.765000000000000000e+03	1.644350000000000023e+01	3.599999999999999867e-01	3.930000000000000160e-01
2.766000000000000000e+03	1.644800000000000040e+01	3.659999999999999920e-01	3.930000000000000160e-01
2.767000000000000000e+03	1.645250000000000057e+01	3.659999999999999920e-01	3.940000000000000169e-01
2.768000000000000000e+03	1.645700000000000074e+01	3.659999999999999920e-01	3.940000000000000169e-01
2.769000000000000000e+03	1.646150000000000091e+01	3.669999999999999929e-01	3.940000000000000169e-01
2.770000000000000000e+03	1.646600000000000108e+01	3.689999999999999947e-01	3.940000000000000169e-01
2.771000000000000000e+03	1.647050000000000125e+01	3.699999999999999956e-01	3.940000000000000169e-01
2.772000000000000000e+03	1.647500000000000142e+01	3.719999999999999973e-01	3.940000000000000169e-01
2.773000000000000000e+03	1.647950000000000159e+01	3.750000000000000000e-01	3.950000000000000178e-01
2.774000000000000000e+03	1.648400000000000176e+01	3.739999999999999991e-01	3.950000000000000178e-01
2.775000000000000000e+03	1.648849999999999838e+01	3.679999999999999938e-01	3.950000000000000178e-01
2.776000000000000000e+03	1.649299999999999855e+01	3.760000000000000009e-01	3.950000000000000178e-01
2.777000000000000000e+03	1.649749999999999872e+01	3.739999999999999991e-01	3.950000000000000178e-01
2.778000000000000000e+03	1.650199999999999889e+01	3.800000000000000044e-01	3.950000000000000178e-01
2.779000000000000000e+03	1.650649999999999906e+01	3.780000000000000027e-01	3.950000000000000178e-01
2.780000000000000000e+03	1.651099999999999923e+01	3.880000000000000115e-01	3.960000000000000187e-01
2.781000000000000000e+03	1.651549999999999940e+01	3.910000000000000142e-01	3.960000000000000187e-01
2.782000000000000000e+03	1.651999999999999957e+01	3.810000000000000053e-01	3.960000000000000187e-01
2.783000000000000000e+03	1.652449999999999974e+01	3.960000000000000187e-01	3.960000000000000187e-01
2.784000000000000000e+03	1.652899999999999991e+01	3.860000000000000098e-01	3.960000000000000187e-01
2.785000000000000000e+03	1.653350000000000009e+01	3.910000000000000142e-01	3.960000000000000187e-01
2.786000000000000000e+03	1.653800000000000026e+01	3.850000000000000089e-01	3.970000000000000195e-01
2.787000000000000000e+03	1.654250000000000043e+01	3.820000000000000062e-01	3.970000000000000195e-01
2.788000000000000000e+03	1.654700000000000060e+01	3.950000000000000178e-01	3.970000000000000195e-01
2.789000000000000000e+03	1.655150000000000077e+01	3.840000000000000080e-01	3.970000000000000195e-01
2.790000000000000000e+03	1.655600000000000094e+01	3.880000000000000115e-01	3.970000000000000195e-01
2.791000000000000000e+03	1.656050000000000111e+01	3.880000000000000115e-01	3.970000000000000195e-01
2.792000000000000000e+03	1.656500000000000128e+01	3.820000000000000062e-01	3.980000000000000204e-01
2.793000000000000000e+03	1.656950000000000145e+01	3.890000000000000124e-01	3.980000000000000204e-01
2.794000000000000000e+03	1.657400000000000162e+01	3.830000000000000071e-01	3.980000000000000204e-01
2.795000000000000000e+03	1.657849999999999824e+01	4.000000000000000222e-01	3.980000000000000204e-01
2.796000000000000000e+03	1.658299999999999841e+01	3.850000000000000089e-01	3.980000000000000204e-01
2.797000000000000000e+03	1.658749999999999858e+01	3.930000000000000160e-01	3.980000000000000204e-01
2.798000000000000000e+03	1.659199999999999875e+01	4.000000000000000222e-01	3.990000000000000213e-01
2.799000000000000000e+03	1.659649999999999892e+01	3.910000000000000142e-01	3.990000000000000213e-01
2.800000000000000000e+03	1.660099999999999909e+01	4.030000000000000249e-01	3.990000000000000213e-01
2.801000000000000000e+03	1.660559999999999903e+01	3.980000000000000204e-01	3.990000000000000213e-01
2.802000000000000000e+03	1.661009999999999920e+01	4.089999999999999747e-01	3.990000000000000213e-01
2.803000000000000000e+03	1.661459999999999937e+01	4.129999999999999782e-01	3.990000000000000213e-01
2.804000000000000000e+03	1.661909999999999954e+01	3.950000000000000178e-01	4.000000000000000222e-01
2.805000000000000000e+03	1.662359999999999971e+01	4.060000000000000275e-01	4.000000000000000222e-01
2.806000000000000000e+03	1.662809999999999988e+01	3.940000000000000169e-01	4.000000000000000222e-01
2.807000000000000000e+03	1.663260000000000005e+01	4.050000000000000266e-01	4.000000000000000222e-01
2.808000000000000000e+03	1.663710000000000022e+01	3.970000000000000195e-01	4.000000000000000222e-01
2.809000000000000000e+03	1.664160000000000039e+01	3.940000000000000169e-01	4.000000000000000222e-01
2.810000000000000000e+03	1.664610000000000056e+01	4.099999999999999756e-01	4.010000000000000231e-01
2.811000000000000000e+03	1.665060000000000073e+01	3.900000000000000133e-01	4.010000000000000231e-01
2.812000000000000000e+03	1.665510000000000090e+01	4.000000000000000222e-01	4.010000000000000231e-01
2.813000000000000000e+03	1.665960000000000107e+01	3.960000000000000187e-01	4.010000000000000231e-01
2.814000000000000000e+03	1.666410000000000124e+01	3.910000000000000142e-01	4.010000000000000231e-01
2.815000000000000000e+03	1.666860000000000142e+01	3.990000000000000213e-01	4.010000000000000231e-01
2.816000000000000000e+03	1.667310000000000159e+01	3.880000000000000115e-01	4.020000000000000240e-01
2.817000000000000000e+03	1.667760000000000176e+01	4.079999999999999738e-01	4.020000000000000240e-01
2.818000000000000000e+03	1.668209999999999837e+01	3.970000000000000195e-01	4.020000000000000240e-01
2.819000000000000000e+03	1.668659999999999854e+01	4.109999999999999765e-01	4.020000000000000240e-01
2.820000000000000000e+03	1.669109999999999872e+01	4.159999999999999809e-01	4.020000000000000240e-01
2.821000000000000000e+03	1.669559999999999889e+01	4.010000000000000231e-01	4.020000000000000240e-01
2.822000000000000000e+03	1.670009999999999906e+01	4.139999999999999791e-01	4.030000000000000249e-01
2.823000000000000000e+03	1.670459999999999923e+01	4.030000000000000249e-01	4.030000000000000249e-01
2.824000000000000000e+03	1.670909999999999940e+01	4.109999999999999765e-01	4.030000000000000249e-01
2.825000000000000000e+03	1.671359999999999957e+01	4.109999999999999765e-01	4.030000000000000249e-01
2.826000000000000000e+03	1.671809999999999974e+01	3.940000000000000169e-01	4.030000000000000249e-01
2.827000000000000000e+03	1.672259999999999991e+01	4.109999999999999765e-01	4.030000000000000249e-01
2.828000000000000000e+03	1.672710000000000008e+01	4.000000000000000222e-01	4.040000000000000258e-01
2.829000000000000000e+03	1.673160000000000025e+01	4.079999999999999738e-01	4.040000000000000258e-01
2.830000000000000000e+03	1.673610000000000042e+01	4.050000000000000266e-01	4.040000000000000258e-01
2.831000000000000000e+03	1.674060000000000059e+01	4.000000000000000222e-01	4.040000000000000258e-01
2.832000000000000000e+03	1.674510000000000076e+01	4.139999999999999791e-01	4.040000000000000258e-01
2.833000000000000000e+03	1.674960000000000093e+01	3.990000000000000213e-01	4.040000000000000258e-01
2.834000000000000000e+03	1.675410000000000110e+01	4.069999999999999729e-01	4.050000000000000266e-01
2.835000000000000000e+03	1.675860000000000127e+01	3.970000000000000195e-01	4.050000000000000266e-01
2.836000000000000000e+03	1.676310000000000144e+01	4.030000000000000249e-01	4.050000000000000266e-01
2.837000000000000000e+03	1.676760000000000161e+01	4.079999999999999738e-01	4.050000000000000266e-01
2.838000000000000000e+03	1.677209999999999823e+01	3.980000000000000204e-01	4.050000000000000266e-01
2.839000000000000000e+03	1.677659999999999840e+01	4.159999999999999809e-01	4.050000000000000266e-01
2.840000000000000000e+03	1.678109999999999857e+01	4.089999999999999747e-01	4.060000000000000275e-01
2.841000000000000000e+03	1.678559999999999874e+01	4.099999999999999756e-01	4.060000000000000275e-01
2.842000000000000000e+03	1.679009999999999891e+01	4.099999999999999756e-01	4.060000000000000275e-01
2.843000000000000000e+03	1.679459999999999908e+01	4.099999999999999756e-01	4.060000000000000275e-01
2.844000000000000000e+03	1.679909999999999926e+01	4.209999999999999853e-01	4.060000000000000275e-01
2.845000000000000000e+03	1.680359999999999943e+01	4.050000000000000266e-01	4.060000000000000275e-01
2.846000000000000000e+03	1.680809999999999960e+01	4.149999999999999800e-01	4.069999999999999729e-01
2.847000000000000000e+03	1.681259999999999977e+01	4.169999999999999818e-01	4.069999999999999729e-01
2.848000000000000000e+03	1.681709999999999994e+01	4.060000000000000275e-01	4.069999999999999729e-01
2.849000000000000000e+03	1.682160000000000011e+01	4.179999999999999827e-01	4.069999999999999729e-01
2.850000000000000000e+03	1.682610000000000028e+01	4.079999999999999738e-01	4.069999999999999729e-01
2.851000000000000000e+03	1.683060000000000045e+01	4.209999999999999853e-01	4.069999999999999729e-01
2.852000000000000000e+03	1.683510000000000062e+01	4.109999999999999765e-01	4.079999999999999738e-01
2.853000000000000000e+03	1.683960000000000079e+01	4.089999999999999747e-01	4.079999999999999738e-01
2.854000000000000000e+03	1.684410000000000096e+01	4.000000000000000222e-01	4.079999999999999738e-01
2.855000000000000000e+03	1.684860000000000113e+01	4.000000000000000222e-01	4.079999999999999738e-01
2.856000000000000000e+03	1.685310000000000130e+01	4.050000000000000266e-01	4.079999999999999738e-01
2.857000000000000000e+03	1.685760000000000147e+01	4.010000000000000231e-01	4.079999999999999738e-01
2.858000000000000000e+03	1.686210000000000164e+01	3.940000000000000169e-01	4.089999999999999747e-01
2.859000000000000000e+03	1.686659999999999826e+01	3.940000000000000169e-01	4.089999999999999747e-01
2.860000000000000000e+03	1.687109999999999843e+01	3.940000000000000169e-01	4.089999999999999747e-01
2.861000000000000000e+03	1.687559999999999860e+01	3.970000000000000195e-01	4.089999999999999747e-01
2.862000000000000000e+03	1.688009999999999877e+01	3.970000000000000195e-01	4.089999999999999747e-01
2.863000000000000000e+03	1.688459999999999894e+01	3.960000000000000187e-01	4.099999999999999756e-01
2.864000000000000000e+03	1.688909999999999911e+01	3.960000000000000187e-01	4.099999999999999756e-01
2.865000000000000000e+03	1.689359999999999928e+01	4.030000000000000249e-01	4.099999999999999756e-01
2.866000000000000000e+03	1.689809999999999945e+01	4.279999999999999916e-01	4.099999999999999756e-01
2.867000000000000000e+03	1.690259999999999962e+01	4.359999999999999987e-01	4.099999999999999756e-01
2.868000000000000000e+03	1.690709999999999980e+01	4.139999999999999791e-01	4.099999999999999756e-01
2.869000000000000000e+03	1.691159999999999997e+01	4.490000000000000102e-01	4.109999999999999765e-01
2.870000000000000000e+03	1.691610000000000014e+01	4.369999999999999996e-01	4.109999999999999765e-01
2.871000000000000000e+03	1.692060000000000031e+01	4.069999999999999729e-01	4.109999999999999765e-01
2.872000000000000000e+03	1.692510000000000048e+01	4.030000000000000249e-01	4.119999999999999774e-01
2.873000000000000000e+03	1.692960000000000065e+01	3.990000000000000213e-01	4.119999999999999774e-01
2.874000000000000000e+03	1.693410000000000082e+01	4.119999999999999774e-01	4.119999999999999774e-01
2.875000000000000000e+03	1.693860000000000099e+01	4.189999999999999836e-01	4.119999999999999774e-01
2.876000000000000000e+03	1.694310000000000116e+01	4.050000000000000266e-01	4.119999999999999774e-01
2.877000000000000000e+03	1.694760000000000133e+01	4.089999999999999747e-01	4.129999999999999782e-01
2.878000000000000000e+03	1.695210000000000150e+01	4.109999999999999765e-01	4.129999999999999782e-01
2.879000000000000000e+03	1.695660000000000167e+01	4.139999999999999791e-01	4.129999999999999782e-01
2.880000000000000000e+03	1.696109999999999829e+01	4.199999999999999845e-01	4.129999999999999782e-01
2.881000000000000000e+03	1.696559999999999846e+01	4.219999999999999862e-01	4.129999999999999782e-01
2.882000000000000000e+03	1.697009999999999863e+01	4.259999999999999898e-01	4.139999999999999791e-01
2.883000000000000000e+03	1.697459999999999880e+01	4.199999999999999845e-01	4.139999999999999791e-01
2.884000000000000000e+03	1.697909999999999897e+01	4.249999999999999889e-01	4.139999999999999791e-01
2.885000000000000000e+03	1.698359999999999914e+01	4.289999999999999925e-01	4.139999999999999791e-01
2.886000000000000000e+03	1.698809999999999931e+01	4.259999999999999898e-01	4.149999999999999800e-01
2.887000000000000000e+03	1.699259999999999948e+01	4.349999999999999978e-01	4.149999999999999800e-01
2.888000000000000000e+03	1.699709999999999965e+01	4.369999999999999996e-01	4.149999999999999800e-01
2.889000000000000000e+03	1.700159999999999982e+01	4.390000000000000013e-01	4.149999999999999800e-01
2.890000000000000000e+03	1.700609999999999999e+01	4.390000000000000013e-01	4.159999999999999809e-01
2.891000000000000000e+03	1.701060000000000016e+01	4.500000000000000111e-01	4.159999999999999809e-01
2.892000000000000000e+03	1.701510000000000034e+01	4.590000000000000191e-01	4.159999999999999809e-01
2.893000000000000000e+03	1.701960000000000051e+01	4.540000000000000147e-01	4.159999999999999809e-01
2.894000000000000000e+03	1.702410000000000068e+01	4.729999999999999760e-01	4.169999999999999818e-01
2.895000000000000000e+03	1.702860000000000085e+01	4.650000000000000244e-01	4.169999999999999818e-01
2.896000000000000000e+03	1.703310000000000102e+01	4.769999999999999796e-01	4.169999999999999818e-01
2.897000000000000000e+03	1.703760000000000119e+01	4.839999999999999858e-01	4.179999999999999827e-01
2.898000000000000000e+03	1.704210000000000136e+01	4.689999999999999725e-01	4.179999999999999827e-01
2.899000000000000000e+03	1.704660000000000153e+01	5.010000000000000009e-01	4.179999999999999827e-01
2.900000000000000000e+03	1.705110000000000170e+01	4.849999999999999867e-01	4.189999999999999836e-01
2.901000000000000000e+03	1.705559999999999832e+01	5.090000000000000080e-01	4.189999999999999836e-01
2.902000000000000000e+03	1.706009999999999849e+01	5.150000000000000133e-01	4.199999999999999845e-01
2.903000000000000000e+03	1.706459999999999866e+01	5.240000000000000213e-01	4.199999999999999845e-01
2.904000000000000000e+03	1.706909999999999883e+01	5.550000000000000488e-01	4.209999999999999853e-01
2.905000000000000000e+03	1.707359999999999900e+01	5.540000000000000480e-01	4.209999999999999853e-01
2.906000000000000000e+03	1.707809999999999917e+01	5.969999999999999751e-01	4.219999999999999862e-01
2.907000000000000000e+03	1.708259999999999934e+01	6.109999999999999876e-01	4.229999999999999871e-01
2.908000000000000000e+03	1.708709999999999951e+01	6.480000000000000204e-01	4.239999999999999880e-01
2.909000000000000000e+03	1.709159999999999968e+01	7.089999999999999636e-01	4.249999999999999889e-01
2.910000000000000000e+03	1.709609999999999985e+01	7.309999999999999831e-01	4.299999999999999933e-01
2.911000000000000000e+03	1.710060000000000002e+01	8.719999999999999973e-01	4.480000000000000093e-01
2.912000000000000000e+03	1.710510000000000019e+01	9.849999999999999867e-01	5.150000000000000133e-01
2.913000000000000000e+03	1.710960000000000036e+01	1.322000000000000064e+00	7.459999999999999964e-01
2.914000000000000000e+03	1.711410000000000053e+01	2.004000000000000004e+00	1.445999999999999952e+00
2.915000000000000000e+03	1.711860000000000070e+01	3.221000000000000085e+00	3.297000000000000153e+00
2.916000000000000000e+03	1.712310000000000088e+01	7.817999999999999616e+00	7.532000000000000028e+00
2.917000000000000000e+03	1.712760000000000105e+01	1.486899999999999977e+01	1.588199999999999967e+01
2.918000000000000000e+03	1.713210000000000122e+01	2.990399999999999991e+01	2.993199999999999861e+01
2.919000000000000000e+03	1.713660000000000139e+01	4.613600000000000279e+01	4.988000000000000256e+01
2.920000000000000000e+03	1.714110000000000156e+01	6.334400000000000119e+01	7.315800000000000125e+01
2.921000000000000000e+03	1.714560000000000173e+01	9.189600000000000080e+01	9.431499999999999773e+01
2.922000000000000000e+03	1.715009999999999835e+01	9.798000000000000398e+01	1.067770000000000010e+02
2.923000000000000000e+03	1.715459999999999852e+01	1.037519999999999953e+02	1.061370000000000005e+02
2.924000000000000000e+03	1.715909999999999869e+01	8.989600000000000080e+01	9.263100000000000023e+01
2.925000000000000000e+03	1.716359999999999886e+01	6.865600000000000591e+01	7.099699999999999989e+01
2.926000000000000000e+03	1.716809999999999903e+01	4.472299999999999898e+01	4.783599999999999852e+01
2.927000000000000000e+03	1.717259999999999920e+01	2.628500000000000014e+01	2.837500000000000000e+01
2.928000000000000000e+03	1.717709999999999937e+01	1.209800000000000075e+01	1.489199999999999946e+01
2.929000000000000000e+03	1.718159999999999954e+01	5.118000000000000327e+00	6.998999999999999666e+00
2.930000000000000000e+03	1.718609999999999971e+01	2.549999999999999822e+00	3.052000000000000046e+00
2.931000000000000000e+03	1.719059999999999988e+01	1.578000000000000069e+00	1.350000000000000089e+00
2.932000000000000000e+03	1.719510000000000005e+01	1.082000000000000073e+00	7.149999999999999689e-01
2.933000000000000000e+03	1.719960000000000022e+01	9.379999999999999449e-01	5.080000000000000071e-01
2.934000000000000000e+03	1.720410000000000039e+01	7.970000000000000417e-01	4.490000000000000102e-01
2.935000000000000000e+03	1.720860000000000056e+01	7.389999999999999902e-01	4.339999999999999969e-01
2.936000000000000000e+03	1.721310000000000073e+01	6.919999999999999485e-01	4.299999999999999933e-01
2.937000000000000000e+03	1.721760000000000090e+01	6.340000000000000080e-01	4.289999999999999925e-01
2.938000000000000000e+03	1.722210000000000107e+01	6.270000000000000018e-01	4.279999999999999916e-01
2.939000000000000000e+03	1.722660000000000124e+01	5.729999999999999538e-01	4.279999999999999916e-01
2.940000000000000000e+03	1.723110000000000142e+01	5.699999999999999512e-01	4.279999999999999916e-01
2.941000000000000000e+03	1.723560000000000159e+01	5.440000000000000391e-01	4.269999999999999907e-01
2.942000000000000000e+03	1.724010000000000176e+01	5.350000000000000311e-01	4.269999999999999907e-01
2.943000000000000000e+03	1.724459999999999837e+01	5.400000000000000355e-01	4.269999999999999907e-01
2.944000000000000000e+03	1.724909999999999854e+01	5.040000000000000036e-01	4.269999999999999907e-01
2.945000000000000000e+03	1.725359999999999872e+01	5.140000000000000124e-01	4.269999999999999907e-01
2.946000000000000000e+03	1.725809999999999889e+01	4.909999999999999920e-01	4.269999999999999907e-01
2.947000000000000000e+03	1.726259999999999906e+01	4.899999999999999911e-01	4.269999999999999907e-01
2.948000000000000000e+03	1.726709999999999923e+01	4.959999999999999964e-01	4.269999999999999907e-01
2.949000000000000000e+03	1.727159999999999940e+01	4.749999999999999778e-01	4.269999999999999907e-01
2.950000000000000000e+03	1.727609999999999957e+01	4.889999999999999902e-01	4.269999999999999907e-01
2.951000000000000000e+03	1.728059999999999974e+01	4.759999999999999787e-01	4.269999999999999907e-01
2.952000000000000000e+03	1.728509999999999991e+01	4.789999999999999813e-01	4.269999999999999907e-01
2.953000000000000000e+03	1.728960000000000008e+01	4.819999999999999840e-01	4.269999999999999907e-01
2.954000000000000000e+03	1.729410000000000025e+01	4.620000000000000218e-01	4.269999999999999907e-01
2.955000000000000000e+03	1.729860000000000042e+01	4.809999999999999831e-01	4.269999999999999907e-01
2.956000000000000000e+03	1.730310000000000059e+01	4.610000000000000209e-01	4.279999999999999916e-01
2.957000000000000000e+03	1.730760000000000076e+01	4.680000000000000271e-01	4.279999999999999916e-01
2.958000000000000000e+03	1.731210000000000093e+01	4.630000000000000226e-01	4.279999999999999916e-01
2.959000000000000000e+03	1.731660000000000110e+01	4.570000000000000173e-01	4.279999999999999916e-01
2.960000000000000000e+03	1.732110000000000127e+01	4.729999999999999760e-01	4.279999999999999916e-01
2.961000000000000000e+03	1.732560000000000144e+01	4.600000000000000200e-01	4.279999999999999916e-01
2.962000000000000000e+03	1.733010000000000161e+01	4.670000000000000262e-01	4.279999999999999916e-01
2.963000000000000000e+03	1.733459999999999823e+01	4.510000000000000120e-01	4.289999999999999925e-01
2.964000000000000000e+03	1.733909999999999840e+01	4.490000000000000102e-01	4.289999999999999925e-01
2.965000000000000000e+03	1.734359999999999857e+01	4.410000000000000031e-01	4.289999999999999925e-01
2.966000000000000000e+03	1.734809999999999874e+01	4.339999999999999969e-01	4.289999999999999925e-01
2.967000000000000000e+03	1.735259999999999891e+01	4.339999999999999969e-01	4.289999999999999925e-01
2.968000000000000000e+03	1.735709999999999908e+01	4.259999999999999898e-01	4.289999999999999925e-01
2.969000000000000000e+03	1.736159999999999926e+01	4.289999999999999925e-01	4.289999999999999925e-01
2.970000000000000000e+03	1.736609999999999943e+01	4.259999999999999898e-01	4.299999999999999933e-01
2.971000000000000000e+03	1.737059999999999960e+01	4.249999999999999889e-01	4.299999999999999933e-01
2.972000000000000000e+03	1.737509999999999977e+01	4.249999999999999889e-01	4.299999999999999933e-01
2.973000000000000000e+03	1.737959999999999994e+01	4.179999999999999827e-01	4.299999999999999933e-01
2.974000000000000000e+03	1.738410000000000011e+01	4.219999999999999862e-01	4.299999999999999933e-01
2.975000000000000000e+03	1.738860000000000028e+01	4.169999999999999818e-01	4.299999999999999933e-01
2.976000000000000000e+03	1.739310000000000045e+01	4.209999999999999853e-01	4.299999999999999933e-01
2.977000000000000000e+03	1.739760000000000062e+01	4.209999999999999853e-01	4.299999999999999933e-01
2.978000000000000000e+03	1.740210000000000079e+01	4.209999999999999853e-01	4.309999999999999942e-01
2.979000000000000000e+03	1.740660000000000096e+01	4.229999999999999871e-01	4.309999999999999942e-01
2.980000000000000000e+03	1.741110000000000113e+01	4.169999999999999818e-01	4.309999999999999942e-01
2.981000000000000000e+03	1.741560000000000130e+01	4.239999999999999880e-01	4.309999999999999942e-01
2.982000000000000000e+03	1.742010000000000147e+01	4.229999999999999871e-01	4.309999999999999942e-01
2.983000000000000000e+03	1.742460000000000164e+01	4.299999999999999933e-01	4.319999999999999951e-01
2.984000000000000000e+03	1.742909999999999826e+01	4.209999999999999853e-01	4.319999999999999951e-01
2.985000000000000000e+03	1.743359999999999843e+01	4.239999999999999880e-01	4.319999999999999951e-01
2.986000000000000000e+03	1.743809999999999860e+01	4.359999999999999987e-01	4.319999999999999951e-01
2.987000000000000000e+03	1.744259999999999877e+01	4.199999999999999845e-01	4.319999999999999951e-01
2.988000000000000000e+03	1.744709999999999894e+01	4.339999999999999969e-01	4.329999999999999960e-01
2.989000000000000000e+03	1.745159999999999911e+01	4.259999999999999898e-01	4.329999999999999960e-01
2.990000000000000000e+03	1.745609999999999928e+01	4.299999999999999933e-01	4.329999999999999960e-01
2.991000000000000000e+03	1.746059999999999945e+01	4.329999999999999960e-01	4.329999999999999960e-01
2.992000000000000000e+03	1.746509999999999962e+01	4.259999999999999898e-01	4.329999999999999960e-01
2.993000000000000000e+03	1.746959999999999980e+01	4.349999999999999978e-01	4.339999999999999969e-01
2.994000000000000000e+03	1.747409999999999997e+01	4.249999999999999889e-01	4.339999999999999969e-01
2.995000000000000000e+03	1.747860000000000014e+01	4.289999999999999925e-01	4.339999999999999969e-01
2.996000000000000000e+03	1.748310000000000031e+01	4.259999999999999898e-01	4.339999999999999969e-01
2.997000000000000000e+03	1.748760000000000048e+01	4.279999999999999916e-01	4.339999999999999969e-01
2.998000000000000000e+03	1.749210000000000065e+01	4.390000000000000013e-01	4.349999999999999978e-01
2.999000000000000000e+03	1.749660000000000082e+01	4.279999999999999916e-01	4.349999999999999978e-01
3.000000000000000000e+03	1.750110000000000099e+01	4.390000000000000013e-01	4.349999999999999978e-01
3.001000000000000000e+03	1.750560000000000116e+01	4.390000000000000013e-01	4.349999999999999978e-01
3.002000000000000000e+03	1.751010000000000133e+01	4.450000000000000067e-01	4.349999999999999978e-01
3.003000000000000000e+03	1.751460000000000150e+01	4.500000000000000111e-01	4.349999999999999978e-01
3.004000000000000000e+03	1.751910000000000167e+01	4.359999999999999987e-01	4.359999999999999987e-01
3.005000000000000000e+03	1.752359999999999829e+01	4.530000000000000138e-01	4.359999999999999987e-01
3.006000000000000000e+03	1.752809999999999846e+01	4.420000000000000040e-01	4.359999999999999987e-01
3.007000000000000000e+03	1.753259999999999863e+01	4.520000000000000129e-01	4.359999999999999987e-01
3.008000000000000000e+03	1.753709999999999880e+01	4.500000000000000111e-01	4.359999999999999987e-01
3.009000000000000000e+03	1.754159999999999897e+01	4.450000000000000067e-01	4.369999999999999996e-01
3.010000000000000000e+03	1.754609999999999914e+01	4.680000000000000271e-01	4.369999999999999996e-01
3.011000000000000000e+03	1.755059999999999931e+01	4.510000000000000120e-01	4.369999999999999996e-01
3.012000000000000000e+03	1.755509999999999948e+01	4.689999999999999725e-01	4.369999999999999996e-01
3.013000000000000000e+03	1.755959999999999965e+01	4.560000000000000164e-01	4.369999999999999996e-01
3.014000000000000000e+03	1.756409999999999982e+01	4.600000000000000200e-01	4.380000000000000004e-01
3.015000000000000000e+03	1.756859999999999999e+01	4.769999999999999796e-01	4.380000000000000004e-01
3.016000000000000000e+03	1.757310000000000016e+01	4.709999999999999742e-01	4.380000000000000004e-01
3.017000000000000000e+03	1.757760000000000034e+01	5.000000000000000000e-01	4.380000000000000004e-01
3.018000000000000000e+03	1.758210000000000051e+01	5.020000000000000018e-01	4.380000000000000004e-01
3.019000000000000000e+03	1.758660000000000068e+01	5.390000000000000346e-01	4.390000000000000013e-01
3.020000000000000000e+03	1.759110000000000085e+01	5.969999999999999751e-01	4.390000000000000013e-01
3.021000000000000000e+03	1.759560000000000102e+01	6.500000000000000222e-01	4.390000000000000013e-01
3.022000000000000000e+03	1.760010000000000119e+01	8.659999999999999920e-01	4.390000000000000013e-01
3.023000000000000000e+03	1.760460000000000136e+01	8.820000000000000062e-01	4.390000000000000013e-01
3.024000000000000000e+03	1.760910000000000153e+01	1.014000000000000012e+00	4.400000000000000022e-01
3.025000000000000000e+03	1.761360000000000170e+01	1.360000000000000098e+00	4.400000000000000022e-01
3.026000000000000000e+03	1.761809999999999832e+01	1.175000000000000044e+00	4.400000000000000022e-01
3.027000000000000000e+03	1.762259999999999849e+01	1.183999999999999941e+00	4.400000000000000022e-01
3.028000000000000000e+03	1.762709999999999866e+01	1.133999999999999897e+00	4.400000000000000022e-01
3.029000000000000000e+03	1.763159999999999883e+01	9.709999999999999742e-01	4.410000000000000031e-01
3.030000000000000000e+03	1.763609999999999900e+01	8.010000000000000453e-01	4.410000000000000031e-01
3.031000000000000000e+03	1.764059999999999917e+01	6.999999999999999556e-01	4.410000000000000031e-01
3.032000000000000000e+03	1.764509999999999934e+01	5.999999999999999778e-01	4.410000000000000031e-01
3.033000000000000000e+03	1.764959999999999951e+01	5.220000000000000195e-01	4.410000000000000031e-01
3.034000000000000000e+03	1.765409999999999968e+01	4.959999999999999964e-01	4.420000000000000040e-01
3.035000000000000000e+03	1.765859999999999985e+01	4.749999999999999778e-01	4.420000000000000040e-01
3.036000000000000000e+03	1.766310000000000002e+01	4.640000000000000235e-01	4.420000000000000040e-01
3.037000000000000000e+03	1.766760000000000019e+01	4.719999999999999751e-01	4.420000000000000040e-01
3.038000000000000000e+03	1.767210000000000036e+01	4.530000000000000138e-01	4.430000000000000049e-01
3.039000000000000000e+03	1.767660000000000053e+01	4.670000000000000262e-01	4.430000000000000049e-01
3.040000000000000000e+03	1.768110000000000070e+01	4.530000000000000138e-01	4.430000000000000049e-01
3.041000000000000000e+03	1.768560000000000088e+01	4.500000000000000111e-01	4.430000000000000049e-01
3.042000000000000000e+03	1.769010000000000105e+01	4.570000000000000173e-01	4.430000000000000049e-01
3.043000000000000000e+03	1.769460000000000122e+01	4.420000000000000040e-01	4.440000000000000058e-01
3.044000000000000000e+03	1.769910000000000139e+01	4.610000000000000209e-01	4.440000000000000058e-01
3.045000000000000000e+03	1.770360000000000156e+01	4.500000000000000111e-01	4.440000000000000058e-01
3.046000000000000000e+03	1.770810000000000173e+01	4.600000000000000200e-01	4.440000000000000058e-01
3.047000000000000000e+03	1.771259999999999835e+01	4.560000000000000164e-01	4.440000000000000058e-01
3.048000000000000000e+03	1.771709999999999852e+01	4.400000000000000022e-01	4.450000000000000067e-01
3.049000000000000000e+03	1.772159999999999869e+01	4.590000000000000191e-01	4.450000000000000067e-01
3.050000000000000000e+03	1.772609999999999886e+01	4.490000000000000102e-01	4.450000000000000067e-01
3.051000000000000000e+03	1.773059999999999903e+01	4.480000000000000093e-01	4.450000000000000067e-01
3.052000000000000000e+03	1.773509999999999920e+01	4.470000000000000084e-01	4.450000000000000067e-01
3.053000000000000000e+03	1.773959999999999937e+01	4.420000000000000040e-01	4.460000000000000075e-01
3.054000000000000000e+03	1.774409999999999954e+01	4.560000000000000164e-01	4.460000000000000075e-01
3.055000000000000000e+03	1.774859999999999971e+01	4.420000000000000040e-01	4.460000000000000075e-01
3.056000000000000000e+03	1.775309999999999988e+01	4.570000000000000173e-01	4.460000000000000075e-01
3.057000000000000000e+03	1.775760000000000005e+01	4.480000000000000093e-01	4.460000000000000075e-01
3.058000000000000000e+03	1.776210000000000022e+01	4.490000000000000102e-01	4.470000000000000084e-01
3.059000000000000000e+03	1.776660000000000039e+01	4.580000000000000182e-01	4.470000000000000084e-01
3.060000000000000000e+03	1.777110000000000056e+01	4.369999999999999996e-01	4.470000000000000084e-01
3.061000000000000000e+03	1.777560000000000073e+01	4.550000000000000155e-01	4.470000000000000084e-01
3.062000000000000000e+03	1.778010000000000090e+01	4.440000000000000058e-01	4.470000000000000084e-01
3.063000000000000000e+03	1.778460000000000107e+01	4.460000000000000075e-01	4.480000000000000093e-01
3.064000000000000000e+03	1.778910000000000124e+01	4.520000000000000129e-01	4.480000000000000093e-01
3.065000000000000000e+03	1.779360000000000142e+01	4.430000000000000049e-01	4.480000000000000093e-01
3.066000000000000000e+03	1.779810000000000159e+01	4.590000000000000191e-01	4.480000000000000093e-01
3.067000000000000000e+03	1.780270000000000152e+01	4.470000000000000084e-01	4.480000000000000093e-01
3.068000000000000000e+03	1.780709999999999837e+01	4.560000000000000164e-01	4.490000000000000102e-01
3.069000000000000000e+03	1.781169999999999831e+01	4.480000000000000093e-01	4.490000000000000102e-01
3.070000000000000000e+03	1.781619999999999848e+01	4.410000000000000031e-01	4.490000000000000102e-01
3.071000000000000000e+03	1.782069999999999865e+01	4.610000000000000209e-01	4.490000000000000102e-01
3.072000000000000000e+03	1.782519999999999882e+01	4.400000000000000022e-01	4.500000000000000111e-01
3.073000000000000000e+03	1.782969999999999899e+01	4.520000000000000129e-01	4.500000000000000111e-01
3.074000000000000000e+03	1.783419999999999916e+01	4.450000000000000067e-01	4.500000000000000111e-01
3.075000000000000000e+03	1.783869999999999933e+01	4.470000000000000084e-01	4.500000000000000111e-01
3.076000000000000000e+03	1.784319999999999951e+01	4.380000000000000004e-01	4.500000000000000111e-01
3.077000000000000000e+03	1.784769999999999968e+01	4.349999999999999978e-01	4.510000000000000120e-01
3.078000000000000000e+03	1.785219999999999985e+01	4.410000000000000031e-01	4.510000000000000120e-01
3.079000000000000000e+03	1.785670000000000002e+01	4.390000000000000013e-01	4.510000000000000120e-01
3.080000000000000000e+03	1.786120000000000019e+01	4.349999999999999978e-01	4.510000000000000120e-01
3.081000000000000000e+03	1.786570000000000036e+01	4.249999999999999889e-01	4.510000000000000120e-01
3.082000000000000000e+03	1.787020000000000053e+01	4.309999999999999942e-01	4.520000000000000129e-01
3.083000000000000000e+03	1.787470000000000070e+01	4.289999999999999925e-01	4.520000000000000129e-01
3.084000000000000000e+03	1.787920000000000087e+01	4.339999999999999969e-01	4.520000000000000129e-01
3.085000000000000000e+03	1.788370000000000104e+01	4.430000000000000049e-01	4.520000000000000129e-01
3.086000000000000000e+03	1.788820000000000121e+01	4.560000000000000164e-01	4.520000000000000129e-01
3.087000000000000000e+03	1.789270000000000138e+01	4.430000000000000049e-01	4.530000000000000138e-01
3.088000000000000000e+03	1.789720000000000155e+01	4.490000000000000102e-01	4.530000000000000138e-01
3.089000000000000000e+03	1.790170000000000172e+01	4.380000000000000004e-01	4.530000000000000138e-01
3.090000000000000000e+03	1.790619999999999834e+01	4.329999999999999960e-01	4.530000000000000138e-01
3.091000000000000000e+03	1.791069999999999851e+01	4.380000000000000004e-01	4.540000000000000147e-01
3.092000000000000000e+03	1.791519999999999868e+01	4.440000000000000058e-01	4.540000000000000147e-01
3.093000000000000000e+03	1.791969999999999885e+01	4.349999999999999978e-01	4.540000000000000147e-01
3.094000000000000000e+03	1.792419999999999902e+01	4.329999999999999960e-01	4.540000000000000147e-01
3.095000000000000000e+03	1.792869999999999919e+01	4.319999999999999951e-01	4.540000000000000147e-01
3.096000000000000000e+03	1.793319999999999936e+01	4.369999999999999996e-01	4.550000000000000155e-01
3.097000000000000000e+03	1.793769999999999953e+01	4.369999999999999996e-01	4.550000000000000155e-01
3.098000000000000000e+03	1.794219999999999970e+01	4.279999999999999916e-01	4.550000000000000155e-01
3.099000000000000000e+03	1.794669999999999987e+01	4.380000000000000004e-01	4.550000000000000155e-01
3.100000000000000000e+03	1.795120000000000005e+01	4.329999999999999960e-01	4.550000000000000155e-01
3.101000000000000000e+03	1.795570000000000022e+01	4.359999999999999987e-01	4.560000000000000164e-01
3.102000000000000000e+03	1.796020000000000039e+01	4.450000000000000067e-01	4.560000000000000164e-01
3.103000000000000000e+03	1.796470000000000056e+01	4.490000000000000102e-01	4.560000000000000164e-01
3.104000000000000000e+03	1.796920000000000073e+01	4.500000000000000111e-01	4.560000000000000164e-01
3.105000000000000000e+03	1.797370000000000090e+01	4.450000000000000067e-01	4.570000000000000173e-01
3.106000000000000000e+03	1.797820000000000107e+01	4.530000000000000138e-01	4.570000000000000173e-01
3.107000000000000000e+03	1.798270000000000124e+01	4.450000000000000067e-01	4.570000000000000173e-01
3.108000000000000000e+03	1.798720000000000141e+01	4.530000000000000138e-01	4.570000000000000173e-01
3.109000000000000000e+03	1.799170000000000158e+01	4.650000000000000244e-01	4.570000000000000173e-01
3.110000000000000000e+03	1.799620000000000175e+01	4.450000000000000067e-01	4.580000000000000182e-01
3.111000000000000000e+03	1.800069999999999837e+01	4.520000000000000129e-01	4.580000000000000182e-01
3.112000000000000000e+03	1.800519999999999854e+01	4.460000000000000075e-01	4.580000000000000182e-01
3.113000000000000000e+03	1.800969999999999871e+01	4.520000000000000129e-01	4.580000000000000182e-01
3.114000000000000000e+03	1.801419999999999888e+01	4.590000000000000191e-01	4.580000000000000182e-01
3.115000000000000000e+03	1.801869999999999905e+01	4.430000000000000049e-01	4.590000000000000191e-01
3.116000000000000000e+03	1.802319999999999922e+01	4.580000000000000182e-01	4.590000000000000191e-01
3.117000000000000000e+03	1.802769999999999939e+01	4.490000000000000102e-01	4.590000000000000191e-01
3.118000000000000000e+03	1.803219999999999956e+01	4.610000000000000209e-01	4.590000000000000191e-01
3.119000000000000000e+03	1.803669999999999973e+01	4.600000000000000200e-01	4.600000000000000200e-01
3.120000000000000000e+03	1.804119999999999990e+01	4.470000000000000084e-01	4.600000000000000200e-01
3.121000000000000000e+03	1.804570000000000007e+01	4.660000000000000253e-01	4.600000000000000200e-01
3.122000000000000000e+03	1.805020000000000024e+01	4.490000000000000102e-01	4.600000000000000200e-01
3.123000000000000000e+03	1.805470000000000041e+01	4.640000000000000235e-01	4.600000000000000200e-01
3.124000000000000000e+03	1.805920000000000059e+01	4.550000000000000155e-01	4.610000000000000209e-01
3.125000000000000000e+03	1.806370000000000076e+01	4.550000000000000155e-01	4.610000000000000209e-01
3.126000000000000000e+03	1.806820000000000093e+01	4.699999999999999734e-01	4.610000000000000209e-01
3.127000000000000000e+03	1.807270000000000110e+01	4.550000000000000155e-01	4.610000000000000209e-01
3.128000000000000000e+03	1.807720000000000127e+01	4.680000000000000271e-01	4.620000000000000218e-01
3.129000000000000000e+03	1.808170000000000144e+01	4.590000000000000191e-01	4.620000000000000218e-01
3.130000000000000000e+03	1.808620000000000161e+01	4.600000000000000200e-01	4.620000000000000218e-01
3.131000000000000000e+03	1.809069999999999823e+01	4.739999999999999769e-01	4.620000000000000218e-01
3.132000000000000000e+03	1.809519999999999840e+01	4.530000000000000138e-01	4.620000000000000218e-01
3.133000000000000000e+03	1.809969999999999857e+01	4.699999999999999734e-01	4.630000000000000226e-01
3.134000000000000000e+03	1.810419999999999874e+01	4.590000000000000191e-01	4.630000000000000226e-01
3.135000000000000000e+03	1.810869999999999891e+01	4.640000000000000235e-01	4.630000000000000226e-01
3.136000000000000000e+03	1.811319999999999908e+01	4.709999999999999742e-01	4.630000000000000226e-01
3.137000000000000000e+03	1.811769999999999925e+01	4.510000000000000120e-01	4.640000000000000235e-01
3.138000000000000000e+03	1.812219999999999942e+01	4.709999999999999742e-01	4.640000000000000235e-01
3.139000000000000000e+03	1.812669999999999959e+01	4.580000000000000182e-01	4.640000000000000235e-01
3.140000000000000000e+03	1.813119999999999976e+01	4.689999999999999725e-01	4.640000000000000235e-01
3.141000000000000000e+03	1.813569999999999993e+01	4.689999999999999725e-01	4.640000000000000235e-01
3.142000000000000000e+03	1.814020000000000010e+01	4.570000000000000173e-01	4.650000000000000244e-01
3.143000000000000000e+03	1.814470000000000027e+01	4.749999999999999778e-01	4.650000000000000244e-01
3.144000000000000000e+03	1.814920000000000044e+01	4.600000000000000200e-01	4.650000000000000244e-01
3.145000000000000000e+03	1.815370000000000061e+01	4.739999999999999769e-01	4.650000000000000244e-01
3.146000000000000000e+03	1.815820000000000078e+01	4.620000000000000218e-01	4.660000000000000253e-01
3.147000000000000000e+03	1.816270000000000095e+01	4.610000000000000209e-01	4.660000000000000253e-01
3.148000000000000000e+03	1.816720000000000113e+01	4.789999999999999813e-01	4.660000000000000253e-01
3.149000000000000000e+03	1.817170000000000130e+01	4.570000000000000173e-01	4.660000000000000253e-01
3.150000000000000000e+03	1.817620000000000147e+01	4.680000000000000271e-01	4.660000000000000253e-01
3.151000000000000000e+03	1.818070000000000164e+01	4.570000000000000173e-01	4.670000000000000262e-01
3.152000000000000000e+03	1.818519999999999825e+01	4.689999999999999725e-01	4.670000000000000262e-01
3.153000000000000000e+03	1.818969999999999843e+01	4.819999999999999840e-01	4.670000000000000262e-01
3.154000000000000000e+03	1.819419999999999860e+01	4.620000000000000218e-01	4.670000000000000262e-01
3.155000000000000000e+03	1.819869999999999877e+01	4.799999999999999822e-01	4.680000000000000271e-01
3.156000000000000000e+03	1.820319999999999894e+01	4.660000000000000253e-01	4.680000000000000271e-01
3.157000000000000000e+03	1.820769999999999911e+01	4.729999999999999760e-01	4.680000000000000271e-01
3.158000000000000000e+03	1.821219999999999928e+01	4.680000000000000271e-01	4.680000000000000271e-01
3.159000000000000000e+03	1.821669999999999945e+01	4.570000000000000173e-01	4.680000000000000271e-01
3.160000000000000000e+03	1.822119999999999962e+01	4.819999999999999840e-01	4.689999999999999725e-01
3.161000000000000000e+03	1.822569999999999979e+01	4.670000000000000262e-01	4.689999999999999725e-01
3.162000000000000000e+03	1.823019999999999996e+01	4.769999999999999796e-01	4.689999999999999725e-01
3.163000000000000000e+03	1.823470000000000013e+01	4.719999999999999751e-01	4.689999999999999725e-01
3.164000000000000000e+03	1.823920000000000030e+01	4.650000000000000244e-01	4.699999999999999734e-01
3.165000000000000000e+03	1.824370000000000047e+01	4.809999999999999831e-01	4.699999999999999734e-01
3.166000000000000000e+03	1.824820000000000064e+01	4.610000000000000209e-01	4.699999999999999734e-01
3.167000000000000000e+03	1.825270000000000081e+01	4.889999999999999902e-01	4.699999999999999734e-01
3.168000000000000000e+03	1.825720000000000098e+01	4.670000000000000262e-01	4.699999999999999734e-01
3.169000000000000000e+03	1.826170000000000115e+01	4.699999999999999734e-01	4.709999999999999742e-01
3.170000000000000000e+03	1.826620000000000132e+01	4.799999999999999822e-01	4.709999999999999742e-01
3.171000000000000000e+03	1.827070000000000149e+01	4.620000000000000218e-01	4.709999999999999742e-01
3.172000000000000000e+03	1.827520000000000167e+01	4.799999999999999822e-01	4.709999999999999742e-01
3.173000000000000000e+03	1.827969999999999828e+01	4.729999999999999760e-01	4.719999999999999751e-01
3.174000000000000000e+03	1.828419999999999845e+01	4.799999999999999822e-01	4.719999999999999751e-01
3.175000000000000000e+03	1.828869999999999862e+01	4.819999999999999840e-01	4.719999999999999751e-01
3.176000000000000000e+03	1.829319999999999879e+01	4.610000000000000209e-01	4.719999999999999751e-01
3.177000000000000000e+03	1.829769999999999897e+01	4.849999999999999867e-01	4.729999999999999760e-01
3.178000000000000000e+03	1.830219999999999914e+01	4.650000000000000244e-01	4.729999999999999760e-01
3.179000000000000000e+03	1.830669999999999931e+01	4.749999999999999778e-01	4.729999999999999760e-01
3.180000000000000000e+03	1.831119999999999948e+01	4.789999999999999813e-01	4.729999999999999760e-01
3.181000000000000000e+03	1.831569999999999965e+01	4.660000000000000253e-01	4.729999999999999760e-01
3.182000000000000000e+03	1.832019999999999982e+01	4.949999999999999956e-01	4.739999999999999769e-01
3.183000000000000000e+03	1.832469999999999999e+01	4.689999999999999725e-01	4.739999999999999769e-01
3.184000000000000000e+03	1.832920000000000016e+01	4.819999999999999840e-01	4.739999999999999769e-01
3.185000000000000000e+03	1.833370000000000033e+01	4.759999999999999787e-01	4.739999999999999769e-01
3.186000000000000000e+03	1.833820000000000050e+01	4.769999999999999796e-01	4.749999999999999778e-01
3.187000000000000000e+03	1.834270000000000067e+01	4.630000000000000226e-01	4.749999999999999778e-01
3.188000000000000000e+03	1.834720000000000084e+01	4.630000000000000226e-01	4.749999999999999778e-01
3.189000000000000000e+03	1.835170000000000101e+01	4.640000000000000235e-01	4.749999999999999778e-01
3.190000000000000000e+03	1.835620000000000118e+01	4.510000000000000120e-01	4.759999999999999787e-01
3.191000000000000000e+03	1.836070000000000135e+01	4.520000000000000129e-01	4.759999999999999787e-01
3.192000000000000000e+03	1.836520000000000152e+01	4.530000000000000138e-01	4.759999999999999787e-01
3.193000000000000000e+03	1.836970000000000169e+01	4.530000000000000138e-01	4.759999999999999787e-01
3.194000000000000000e+03	1.837419999999999831e+01	4.570000000000000173e-01	4.759999999999999787e-01
3.195000000000000000e+03	1.837869999999999848e+01	4.550000000000000155e-01	4.769999999999999796e-01
3.196000000000000000e+03	1.838319999999999865e+01	4.620000000000000218e-01	4.769999999999999796e-01
3.197000000000000000e+03	1.838769999999999882e+01	4.500000000000000111e-01	4.769999999999999796e-01
3.198000000000000000e+03	1.839219999999999899e+01	4.550000000000000155e-01	4.769999999999999796e-01
3.199000000000000000e+03	1.839669999999999916e+01	4.630000000000000226e-01	4.779999999999999805e-01
3.200000000000000000e+03	1.840119999999999933e+01	4.640000000000000235e-01	4.779999999999999805e-01
3.201000000000000000e+03	1.840569999999999951e+01	4.630000000000000226e-01	4.779999999999999805e-01
3.202000000000000000e+03	1.841019999999999968e+01	4.560000000000000164e-01	4.779999999999999805e-01
3.203000000000000000e+03	1.841469999999999985e+01	4.640000000000000235e-01	4.789999999999999813e-01
3.204000000000000000e+03	1.841920000000000002e+01	4.540000000000000147e-01	4.789999999999999813e-01
3.205000000000000000e+03	1.842370000000000019e+01	4.719999999999999751e-01	4.789999999999999813e-01
3.206000000000000000e+03	1.842820000000000036e+01	4.769999999999999796e-01	4.789999999999999813e-01
3.207000000000000000e+03	1.843270000000000053e+01	4.739999999999999769e-01	4.789999999999999813e-01
3.208000000000000000e+03	1.843720000000000070e+01	4.809999999999999831e-01	4.799999999999999822e-01
3.209000000000000000e+03	1.844170000000000087e+01	4.719999999999999751e-01	4.799999999999999822e-01
3.210000000000000000e+03	1.844620000000000104e+01	4.749999999999999778e-01	4.799999999999999822e-01
3.211000000000000000e+03	1.845070000000000121e+01	4.660000000000000253e-01	4.799999999999999822e-01
3.212000000000000000e+03	1.845520000000000138e+01	4.689999999999999725e-01	4.809999999999999831e-01
3.213000000000000000e+03	1.845970000000000155e+01	4.699999999999999734e-01	4.809999999999999831e-01
3.214000000000000000e+03	1.846420000000000172e+01	4.699999999999999734e-01	4.809999999999999831e-01
3.215000000000000000e+03	1.846869999999999834e+01	4.789999999999999813e-01	4.809999999999999831e-01
3.216000000000000000e+03	1.847319999999999851e+01	4.739999999999999769e-01	4.819999999999999840e-01
3.217000000000000000e+03	1.847769999999999868e+01	4.819999999999999840e-01	4.819999999999999840e-01
3.218000000000000000e+03	1.848219999999999885e+01	4.729999999999999760e-01	4.819999999999999840e-01
3.219000000000000000e+03	1.848669999999999902e+01	4.709999999999999742e-01	4.819999999999999840e-01
3.220000000000000000e+03	1.849119999999999919e+01	4.899999999999999911e-01	4.829999999999999849e-01
3.221000000000000000e+03	1.849569999999999936e+01	4.749999999999999778e-01	4.829999999999999849e-01
3.222000000000000000e+03	1.850019999999999953e+01	4.869999999999999885e-01	4.829999999999999849e-01
3.223000000000000000e+03	1.850469999999999970e+01	4.789999999999999813e-01	4.829999999999999849e-01
3.224000000000000000e+03	1.850919999999999987e+01	4.869999999999999885e-01	4.839999999999999858e-01
3.225000000000000000e+03	1.851370000000000005e+01	4.979999999999999982e-01	4.839999999999999858e-01
3.226000000000000000e+03	1.851820000000000022e+01	4.759999999999999787e-01	4.839999999999999858e-01
3.227000000000000000e+03	1.852270000000000039e+01	4.979999999999999982e-01	4.839999999999999858e-01
3.228000000000000000e+03	1.852720000000000056e+01	4.819999999999999840e-01	4.839999999999999858e-01
3.229000000000000000e+03	1.853170000000000073e+01	4.929999999999999938e-01	4.849999999999999867e-01
3.230000000000000000e+03	1.853620000000000090e+01	4.939999999999999947e-01	4.849999999999999867e-01
3.231000000000000000e+03	1.854070000000000107e+01	4.799999999999999822e-01	4.849999999999999867e-01
3.232000000000000000e+03	1.854520000000000124e+01	5.020000000000000018e-01	4.849999999999999867e-01
3.233000000000000000e+03	1.854970000000000141e+01	4.859999999999999876e-01	4.859999999999999876e-01
3.234000000000000000e+03	1.855420000000000158e+01	4.969999999999999973e-01	4.859999999999999876e-01
3.235000000000000000e+03	1.855870000000000175e+01	4.899999999999999911e-01	4.859999999999999876e-01
3.236000000000000000e+03	1.856319999999999837e+01	4.899999999999999911e-01	4.859999999999999876e-01
3.237000000000000000e+03	1.856769999999999854e+01	5.030000000000000027e-01	4.869999999999999885e-01
3.238000000000000000e+03	1.857219999999999871e+01	4.899999999999999911e-01	4.869999999999999885e-01
3.239000000000000000e+03	1.857669999999999888e+01	5.110000000000000098e-01	4.869999999999999885e-01
3.240000000000000000e+03	1.858119999999999905e+01	4.969999999999999973e-01	4.869999999999999885e-01
3.241000000000000000e+03	1.858569999999999922e+01	4.969999999999999973e-01	4.879999999999999893e-01
3.242000000000000000e+03	1.859019999999999939e+01	5.100000000000000089e-01	4.879999999999999893e-01
3.243000000000000000e+03	1.859469999999999956e+01	4.879999999999999893e-01	4.879999999999999893e-01
3.244000000000000000e+03	1.859919999999999973e+01	5.150000000000000133e-01	4.879999999999999893e-01
3.245000000000000000e+03	1.860369999999999990e+01	4.949999999999999956e-01	4.889999999999999902e-01
3.246000000000000000e+03	1.860820000000000007e+01	4.969999999999999973e-01	4.889999999999999902e-01
3.247000000000000000e+03	1.861270000000000024e+01	5.090000000000000080e-01	4.889999999999999902e-01
3.248000000000000000e+03	1.861720000000000041e+01	4.889999999999999902e-01	4.889999999999999902e-01
3.249000000000000000e+03	1.862170000000000059e+01	5.130000000000000115e-01	4.899999999999999911e-01
3.250000000000000000e+03	1.862620000000000076e+01	4.949999999999999956e-01	4.899999999999999911e-01
3.251000000000000000e+03	1.863070000000000093e+01	5.100000000000000089e-01	4.899999999999999911e-01
3.252000000000000000e+03	1.863520000000000110e+01	5.040000000000000036e-01	4.899999999999999911e-01
3.253000000000000000e+03	1.863970000000000127e+01	4.909999999999999920e-01	4.899999999999999911e-01
3.254000000000000000e+03	1.864420000000000144e+01	5.170000000000000151e-01	4.909999999999999920e-01
3.255000000000000000e+03	1.864870000000000161e+01	4.959999999999999964e-01	4.909999999999999920e-01
3.256000000000000000e+03	1.865319999999999823e+01	5.150000000000000133e-01	4.909999999999999920e-01
3.257000000000000000e+03	1.865769999999999840e+01	5.050000000000000044e-01	4.909999999999999920e-01
3.258000000000000000e+03	1.866219999999999857e+01	5.070000000000000062e-01	4.919999999999999929e-01
3.259000000000000000e+03	1.866669999999999874e+01	5.230000000000000204e-01	4.919999999999999929e-01
3.260000000000000000e+03	1.867119999999999891e+01	5.090000000000000080e-01	4.919999999999999929e-01
3.261000000000000000e+03	1.867569999999999908e+01	5.230000000000000204e-01	4.919999999999999929e-01
3.262000000000000000e+03	1.868019999999999925e+01	5.120000000000000107e-01	4.929999999999999938e-01
3.263000000000000000e+03	1.868469999999999942e+01	5.040000000000000036e-01	4.929999999999999938e-01
3.264000000000000000e+03	1.868919999999999959e+01	5.230000000000000204e-01	4.929999999999999938e-01
3.265000000000000000e+03	1.869369999999999976e+01	4.949999999999999956e-01	4.929999999999999938e-01
3.266000000000000000e+03	1.869819999999999993e+01	5.220000000000000195e-01	4.939999999999999947e-01
3.267000000000000000e+03	1.870270000000000010e+01	5.060000000000000053e-01	4.939999999999999947e-01
3.268000000000000000e+03	1.870720000000000027e+01	5.150000000000000133e-01	4.939999999999999947e-01
3.269000000000000000e+03	1.871170000000000044e+01	5.130000000000000115e-01	4.939999999999999947e-01
3.270000000000000000e+03	1.871620000000000061e+01	5.050000000000000044e-01	4.949999999999999956e-01
3.271000000000000000e+03	1.872070000000000078e+01	5.300000000000000266e-01	4.949999999999999956e-01
3.272000000000000000e+03	1.872520000000000095e+01	5.070000000000000062e-01	4.949999999999999956e-01
3.273000000000000000e+03	1.872970000000000113e+01	5.240000000000000213e-01	4.949999999999999956e-01
3.274000000000000000e+03	1.873420000000000130e+01	5.170000000000000151e-01	4.959999999999999964e-01
3.275000000000000000e+03	1.873870000000000147e+01	5.200000000000000178e-01	4.959999999999999964e-01
3.276000000000000000e+03	1.874320000000000164e+01	5.370000000000000329e-01	4.959999999999999964e-01
3.277000000000000000e+03	1.874769999999999825e+01	5.150000000000000133e-01	4.959999999999999964e-01
3.278000000000000000e+03	1.875219999999999843e+01	5.320000000000000284e-01	4.969999999999999973e-01
3.279000000000000000e+03	1.875669999999999860e+01	5.270000000000000240e-01	4.969999999999999973e-01
3.280000000000000000e+03	1.876119999999999877e+01	5.240000000000000213e-01	4.969999999999999973e-01
3.281000000000000000e+03	1.876569999999999894e+01	5.340000000000000302e-01	4.969999999999999973e-01
3.282000000000000000e+03	1.877019999999999911e+01	5.160000000000000142e-01	4.979999999999999982e-01
3.283000000000000000e+03	1.877469999999999928e+01	5.370000000000000329e-01	4.979999999999999982e-01
3.284000000000000000e+03	1.877919999999999945e+01	5.210000000000000187e-01	4.979999999999999982e-01
3.285000000000000000e+03	1.878369999999999962e+01	5.230000000000000204e-01	4.979999999999999982e-01
3.286000000000000000e+03	1.878819999999999979e+01	5.320000000000000284e-01	4.989999999999999991e-01
3.287000000000000000e+03	1.879269999999999996e+01	5.180000000000000160e-01	4.989999999999999991e-01
3.288000000000000000e+03	1.879720000000000013e+01	5.520000000000000462e-01	4.989999999999999991e-01
3.289000000000000000e+03	1.880170000000000030e+01	5.270000000000000240e-01	4.989999999999999991e-01
3.290000000000000000e+03	1.880620000000000047e+01	5.430000000000000382e-01	5.000000000000000000e-01
3.291000000000000000e+03	1.881070000000000064e+01	5.310000000000000275e-01	5.000000000000000000e-01
3.292000000000000000e+03	1.881520000000000081e+01	5.230000000000000204e-01	5.000000000000000000e-01
3.293000000000000000e+03	1.881970000000000098e+01	5.470000000000000417e-01	5.000000000000000000e-01
3.294000000000000000e+03	1.882420000000000115e+01	5.280000000000000249e-01	5.010000000000000009e-01
3.295000000000000000e+03	1.882870000000000132e+01	5.410000000000000364e-01	5.010000000000000009e-01
3.296000000000000000e+03	1.883320000000000149e+01	5.370000000000000329e-01	5.010000000000000009e-01
3.297000000000000000e+03	1.883770000000000167e+01	5.300000000000000266e-01	5.010000000000000009e-01
3.298000000000000000e+03	1.884219999999999828e+01	5.110000000000000098e-01	5.020000000000000018e-01
3.299000000000000000e+03	1.884669999999999845e+01	5.230000000000000204e-01	5.020000000000000018e-01
3.300000000000000000e+03	1.885119999999999862e+01	5.250000000000000222e-01	5.020000000000000018e-01
3.301000000000000000e+03	1.885569999999999879e+01	5.250000000000000222e-01	5.020000000000000018e-01
3.302000000000000000e+03	1.886019999999999897e+01	5.270000000000000240e-01	5.030000000000000027e-01
3.303000000000000000e+03	1.886469999999999914e+01	5.220000000000000195e-01	5.030000000000000027e-01
3.304000000000000000e+03	1.886919999999999931e+01	5.110000000000000098e-01	5.030000000000000027e-01
3.305000000000000000e+03	1.887369999999999948e+01	5.190000000000000169e-01	5.030000000000000027e-01
3.306000000000000000e+03	1.887819999999999965e+01	5.100000000000000089e-01	5.040000000000000036e-01
3.307000000000000000e+03	1.888269999999999982e+01	5.180000000000000160e-01	5.040000000000000036e-01
3.308000000000000000e+03	1.888719999999999999e+01	5.170000000000000151e-01	5.040000000000000036e-01
3.309000000000000000e+03	1.889170000000000016e+01	5.180000000000000160e-01	5.040000000000000036e-01
3.310000000000000000e+03	1.889620000000000033e+01	5.260000000000000231e-01	5.050000000000000044e-01
3.311000000000000000e+03	1.890070000000000050e+01	5.310000000000000275e-01	5.050000000000000044e-01
3.312000000000000000e+03	1.890520000000000067e+01	5.380000000000000338e-01	5.050000000000000044e-01
3.313000000000000000e+03	1.890970000000000084e+01	5.340000000000000302e-01	5.050000000000000044e-01
3.314000000000000000e+03	1.891420000000000101e+01	5.460000000000000409e-01	5.060000000000000053e-01
3.315000000000000000e+03	1.891870000000000118e+01	5.360000000000000320e-01	5.060000000000000053e-01
3.316000000000000000e+03	1.892320000000000135e+01	5.510000000000000453e-01	5.060000000000000053e-01
3.317000000000000000e+03	1.892770000000000152e+01	5.550000000000000488e-01	5.060000000000000053e-01
3.318000000000000000e+03	1.893220000000000169e+01	5.500000000000000444e-01	5.070000000000000062e-01
3.319000000000000000e+03	1.893669999999999831e+01	5.540000000000000480e-01	5.070000000000000062e-01
3.320000000000000000e+03	1.894119999999999848e+01	5.450000000000000400e-01	5.070000000000000062e-01
3.321000000000000000e+03	1.894569999999999865e+01	5.530000000000000471e-01	5.080000000000000071e-01
3.322000000000000000e+03	1.895019999999999882e+01	5.490000000000000435e-01	5.090000000000000080e-01
3.323000000000000000e+03	1.895469999999999899e+01	5.510000000000000453e-01	5.100000000000000089e-01
3.324000000000000000e+03	1.895919999999999916e+01	5.610000000000000542e-01	5.100000000000000089e-01
3.325000000000000000e+03	1.896369999999999933e+01	5.649999999999999467e-01	5.100000000000000089e-01
3.326000000000000000e+03	1.896819999999999951e+01	5.749999999999999556e-01	5.110000000000000098e-01
3.327000000000000000e+03	1.897269999999999968e+01	5.789999999999999591e-01	5.110000000000000098e-01
3.328000000000000000e+03	1.897719999999999985e+01	5.909999999999999698e-01	5.110000000000000098e-01
3.329000000000000000e+03	1.898170000000000002e+01	5.709999999999999520e-01	5.120000000000000107e-01
3.330000000000000000e+03	1.898620000000000019e+01	5.610000000000000542e-01	5.120000000000000107e-01
3.331000000000000000e+03	1.899070000000000036e+01	5.869999999999999662e-01	5.120000000000000107e-01
3.332000000000000000e+03	1.899520000000000053e+01	5.659999999999999476e-01	5.130000000000000115e-01
3.333000000000000000e+03	1.899980000000000047e+01	5.909999999999999698e-01	5.130000000000000115e-01
3.334000000000000000e+03	1.900420000000000087e+01	5.899999999999999689e-01	5.130000000000000115e-01
3.335000000000000000e+03	1.900880000000000081e+01	5.919999999999999707e-01	5.140000000000000124e-01
3.336000000000000000e+03	1.901330000000000098e+01	6.209999999999999964e-01	5.140000000000000124e-01
3.337000000000000000e+03	1.901780000000000115e+01	5.939999999999999725e-01	5.150000000000000133e-01
3.338000000000000000e+03	1.902230000000000132e+01	6.229999999999999982e-01	5.150000000000000133e-01
3.339000000000000000e+03	1.902680000000000149e+01	6.119999999999999885e-01	5.150000000000000133e-01
3.340000000000000000e+03	1.903130000000000166e+01	6.260000000000000009e-01	5.160000000000000142e-01
3.341000000000000000e+03	1.903579999999999828e+01	6.360000000000000098e-01	5.160000000000000142e-01
3.342000000000000000e+03	1.904029999999999845e+01	6.239999999999999991e-01	5.170000000000000151e-01
3.343000000000000000e+03	1.904479999999999862e+01	6.520000000000000240e-01	5.170000000000000151e-01
3.344000000000000000e+03	1.904929999999999879e+01	6.450000000000000178e-01	5.180000000000000160e-01
3.345000000000000000e+03	1.905379999999999896e+01	6.700000000000000400e-01	5.180000000000000160e-01
3.346000000000000000e+03	1.905829999999999913e+01	6.650000000000000355e-01	5.190000000000000169e-01
3.347000000000000000e+03	1.906279999999999930e+01	6.740000000000000435e-01	5.200000000000000178e-01
3.348000000000000000e+03	1.906729999999999947e+01	7.139999999999999680e-01	5.200000000000000178e-01
3.349000000000000000e+03	1.907179999999999964e+01	6.989999999999999547e-01	5.210000000000000187e-01
3.350000000000000000e+03	1.907629999999999981e+01	7.329999999999999849e-01	5.220000000000000195e-01
3.351000000000000000e+03	1.908079999999999998e+01	7.369999999999999885e-01	5.220000000000000195e-01
3.352000000000000000e+03	1.908530000000000015e+01	7.590000000000000080e-01	5.230000000000000204e-01
3.353000000000000000e+03	1.908980000000000032e+01	8.040000000000000480e-01	5.240000000000000213e-01
3.354000000000000000e+03	1.909430000000000049e+01	7.860000000000000320e-01	5.250000000000000222e-01
3.355000000000000000e+03	1.909880000000000067e+01	8.609999999999999876e-01	5.260000000000000231e-01
3.356000000000000000e+03	1.910330000000000084e+01	8.549999999999999822e-01	5.270000000000000240e-01
3.357000000000000000e+03	1.910780000000000101e+01	9.220000000000000417e-01	5.290000000000000258e-01
3.358000000000000000e+03	1.911230000000000118e+01	9.739999999999999769e-01	5.300000000000000266e-01
3.359000000000000000e+03	1.911680000000000135e+01	9.809999999999999831e-01	5.320000000000000284e-01
3.360000000000000000e+03	1.912130000000000152e+01	1.122999999999999998e+00	5.340000000000000302e-01
3.361000000000000000e+03	1.912580000000000169e+01	1.155000000000000027e+00	5.370000000000000329e-01
3.362000000000000000e+03	1.913029999999999831e+01	1.324999999999999956e+00	5.410000000000000364e-01
3.363000000000000000e+03	1.913479999999999848e+01	1.465999999999999970e+00	5.500000000000000444e-01
3.364000000000000000e+03	1.913929999999999865e+01	1.604000000000000092e+00	5.819999999999999618e-01
3.365000000000000000e+03	1.914379999999999882e+01	2.095000000000000195e+00	6.969999999999999529e-01
3.366000000000000000e+03	1.914829999999999899e+01	2.601999999999999869e+00	1.084999999999999964e+00
3.367000000000000000e+03	1.915279999999999916e+01	4.403999999999999915e+00	2.259999999999999787e+00
3.368000000000000000e+03	1.915729999999999933e+01	8.577999999999999403e+00	5.411999999999999922e+00
3.369000000000000000e+03	1.916179999999999950e+01	1.621399999999999864e+01	1.285599999999999987e+01
3.370000000000000000e+03	1.916629999999999967e+01	3.085200000000000031e+01	2.822599999999999909e+01
3.371000000000000000e+03	1.917079999999999984e+01	5.753000000000000114e+01	5.587299999999999756e+01
3.372000000000000000e+03	1.917530000000000001e+01	1.085000000000000000e+02	9.876000000000000512e+01
3.373000000000000000e+03	1.917980000000000018e+01	1.535219999999999914e+02	1.554350000000000023e+02
3.374000000000000000e+03	1.918430000000000035e+01	2.204300000000000068e+02	2.174579999999999984e+02
3.375000000000000000e+03	1.918880000000000052e+01	2.731979999999999791e+02	2.703589999999999804e+02
3.376000000000000000e+03	1.919330000000000069e+01	2.944920000000000186e+02	2.985679999999999836e+02
3.377000000000000000e+03	1.919780000000000086e+01	3.196920000000000073e+02	2.928600000000000136e+02
3.378000000000000000e+03	1.920230000000000103e+01	2.739820000000000277e+02	2.551589999999999918e+02
3.379000000000000000e+03	1.920680000000000121e+01	2.161359999999999957e+02	1.974809999999999945e+02
3.380000000000000000e+03	1.921130000000000138e+01	1.443919999999999959e+02	1.358460000000000036e+02
3.381000000000000000e+03	1.921580000000000155e+01	8.732500000000000284e+01	8.309099999999999397e+01
3.382000000000000000e+03	1.922030000000000172e+01	4.180799999999999983e+01	4.528999999999999915e+01
3.383000000000000000e+03	1.922479999999999833e+01	1.760200000000000031e+01	2.208800000000000097e+01
3.384000000000000000e+03	1.922929999999999851e+01	7.131000000000000227e+00	9.769000000000000128e+00
3.385000000000000000e+03	1.923379999999999868e+01	3.826999999999999957e+00	4.059000000000000163e+00
3.386000000000000000e+03	1.923829999999999885e+01	2.644000000000000128e+00	1.741999999999999993e+00
3.387000000000000000e+03	1.924279999999999902e+01	2.173000000000000043e+00	9.120000000000000329e-01
3.388000000000000000e+03	1.924729999999999919e+01	1.675999999999999934e+00	6.490000000000000213e-01
3.389000000000000000e+03	1.925179999999999936e+01	1.532999999999999918e+00	5.739999999999999547e-01
3.390000000000000000e+03	1.925629999999999953e+01	1.304999999999999938e+00	5.530000000000000471e-01
3.391000000000000000e+03	1.926079999999999970e+01	1.199999999999999956e+00	5.470000000000000417e-01
3.392000000000000000e+03	1.926529999999999987e+01	1.161000000000000032e+00	5.440000000000000391e-01
3.393000000000000000e+03	1.926980000000000004e+01	1.000000000000000000e+00	5.420000000000000373e-01
3.394000000000000000e+03	1.927430000000000021e+01	9.939999999999999947e-01	5.410000000000000364e-01
3.395000000000000000e+03	1.927880000000000038e+01	9.090000000000000302e-01	5.400000000000000355e-01
3.396000000000000000e+03	1.928330000000000055e+01	8.850000000000000089e-01	5.390000000000000346e-01
3.397000000000000000e+03	1.928780000000000072e+01	8.639999999999999902e-01	5.380000000000000338e-01
3.398000000000000000e+03	1.929230000000000089e+01	8.040000000000000480e-01	5.370000000000000329e-01
3.399000000000000000e+03	1.929680000000000106e+01	8.110000000000000542e-01	5.370000000000000329e-01
3.400000000000000000e+03	1.930130000000000123e+01	7.590000000000000080e-01	5.360000000000000320e-01
3.401000000000000000e+03	1.930580000000000140e+01	7.540000000000000036e-01	5.360000000000000320e-01
3.402000000000000000e+03	1.931030000000000157e+01	7.209999999999999742e-01	5.360000000000000320e-01
3.403000000000000000e+03	1.931480000000000175e+01	7.039999999999999591e-01	5.360000000000000320e-01
3.404000000000000000e+03	1.931929999999999836e+01	7.209999999999999742e-01	5.350000000000000311e-01
3.405000000000000000e+03	1.932379999999999853e+01	6.740000000000000435e-01	5.350000000000000311e-01
3.406000000000000000e+03	1.932829999999999870e+01	6.899999999999999467e-01	5.350000000000000311e-01
3.407000000000000000e+03	1.933279999999999887e+01	6.580000000000000293e-01	5.350000000000000311e-01
3.408000000000000000e+03	1.933729999999999905e+01	6.540000000000000258e-01	5.350000000000000311e-01
3.409000000000000000e+03	1.934179999999999922e+01	6.300000000000000044e-01	5.350000000000000311e-01
3.410000000000000000e+03	1.934629999999999939e+01	6.169999999999999929e-01	5.350000000000000311e-01
3.411000000000000000e+03	1.935079999999999956e+01	6.119999999999999885e-01	5.350000000000000311e-01
3.412000000000000000e+03	1.935529999999999973e+01	5.979999999999999760e-01	5.350000000000000311e-01
3.413000000000000000e+03	1.935979999999999990e+01	5.959999999999999742e-01	5.350000000000000311e-01
3.414000000000000000e+03	1.936430000000000007e+01	5.959999999999999742e-01	5.350000000000000311e-01
3.415000000000000000e+03	1.936880000000000024e+01	5.839999999999999636e-01	5.360000000000000320e-01
3.416000000000000000e+03	1.937330000000000041e+01	5.849999999999999645e-01	5.360000000000000320e-01
3.417000000000000000e+03	1.937780000000000058e+01	5.689999999999999503e-01	5.360000000000000320e-01
3.418000000000000000e+03	1.938230000000000075e+01	5.679999999999999494e-01	5.360000000000000320e-01
3.419000000000000000e+03	1.938680000000000092e+01	5.620000000000000551e-01	5.360000000000000320e-01
3.420000000000000000e+03	1.939130000000000109e+01	5.679999999999999494e-01	5.360000000000000320e-01
3.421000000000000000e+03	1.939580000000000126e+01	5.639999999999999458e-01	5.360000000000000320e-01
3.422000000000000000e+03	1.940030000000000143e+01	5.629999999999999449e-01	5.370000000000000329e-01
3.423000000000000000e+03	1.940480000000000160e+01	5.620000000000000551e-01	5.370000000000000329e-01
3.424000000000000000e+03	1.940930000000000177e+01	5.480000000000000426e-01	5.370000000000000329e-01
3.425000000000000000e+03	1.941379999999999839e+01	5.669999999999999485e-01	5.370000000000000329e-01
3.426000000000000000e+03	1.941829999999999856e+01	5.540000000000000480e-01	5.370000000000000329e-01
3.427000000000000000e+03	1.942279999999999873e+01	5.580000000000000515e-01	5.380000000000000338e-01
3.428000000000000000e+03	1.942729999999999890e+01	5.590000000000000524e-01	5.380000000000000338e-01
3.429000000000000000e+03	1.943179999999999907e+01	5.620000000000000551e-01	5.380000000000000338e-01
3.430000000000000000e+03	1.943629999999999924e+01	5.610000000000000542e-01	5.380000000000000338e-01
3.431000000000000000e+03	1.944079999999999941e+01	5.510000000000000453e-01	5.380000000000000338e-01
3.432000000000000000e+03	1.944529999999999959e+01	5.629999999999999449e-01	5.370000000000000329e-01
3.433000000000000000e+03	1.944979999999999976e+01	5.560000000000000497e-01	5.380000000000000338e-01
3.434000000000000000e+03	1.945429999999999993e+01	5.590000000000000524e-01	5.380000000000000338e-01
3.435000000000000000e+03	1.945880000000000010e+01	5.639999999999999458e-01	5.380000000000000338e-01
3.436000000000000000e+03	1.946330000000000027e+01	5.580000000000000515e-01	5.380000000000000338e-01
3.437000000000000000e+03	1.946780000000000044e+01	5.659999999999999476e-01	5.390000000000000346e-01
3.438000000000000000e+03	1.947230000000000061e+01	5.580000000000000515e-01	5.390000000000000346e-01
3.439000000000000000e+03	1.947680000000000078e+01	5.689999999999999503e-01	5.390000000000000346e-01
3.440000000000000000e+03	1.948130000000000095e+01	5.570000000000000506e-01	5.390000000000000346e-01
3.441000000000000000e+03	1.948580000000000112e+01	5.580000000000000515e-01	5.400000000000000355e-01
3.442000000000000000e+03	1.949030000000000129e+01	5.669999999999999485e-01	5.400000000000000355e-01
3.443000000000000000e+03	1.949480000000000146e+01	5.460000000000000409e-01	5.400000000000000355e-01
3.444000000000000000e+03	1.949930000000000163e+01	5.580000000000000515e-01	5.410000000000000364e-01
3.445000000000000000e+03	1.950379999999999825e+01	5.550000000000000488e-01	5.410000000000000364e-01
3.446000000000000000e+03	1.950829999999999842e+01	5.580000000000000515e-01	5.410000000000000364e-01
3.447000000000000000e+03	1.951279999999999859e+01	5.769999999999999574e-01	5.410000000000000364e-01
3.448000000000000000e+03	1.951729999999999876e+01	5.530000000000000471e-01	5.420000000000000373e-01
3.449000000000000000e+03	1.952179999999999893e+01	5.749999999999999556e-01	5.420000000000000373e-01
3.450000000000000000e+03	1.952629999999999910e+01	5.629999999999999449e-01	5.420000000000000373e-01
3.451000000000000000e+03	1.953079999999999927e+01	5.709999999999999520e-01	5.430000000000000382e-01
3.452000000000000000e+03	1.953529999999999944e+01	5.679999999999999494e-01	5.430000000000000382e-01
3.453000000000000000e+03	1.953979999999999961e+01	5.490000000000000435e-01	5.430000000000000382e-01
3.454000000000000000e+03	1.954429999999999978e+01	5.769999999999999574e-01	5.430000000000000382e-01
3.455000000000000000e+03	1.954879999999999995e+01	5.590000000000000524e-01	5.440000000000000391e-01
3.456000000000000000e+03	1.955330000000000013e+01	5.709999999999999520e-01	5.440000000000000391e-01
3.457000000000000000e+03	1.955780000000000030e+01	5.689999999999999503e-01	5.440000000000000391e-01
3.458000000000000000e+03	1.956230000000000047e+01	5.590000000000000524e-01	5.450000000000000400e-01
3.459000000000000000e+03	1.956680000000000064e+01	5.769999999999999574e-01	5.450000000000000400e-01
3.460000000000000000e+03	1.957130000000000081e+01	5.480000000000000426e-01	5.450000000000000400e-01
3.461000000000000000e+03	1.957580000000000098e+01	5.669999999999999485e-01	5.450000000000000400e-01
3.462000000000000000e+03	1.958030000000000115e+01	5.520000000000000462e-01	5.460000000000000409e-01
3.463000000000000000e+03	1.958480000000000132e+01	5.570000000000000506e-01	5.460000000000000409e-01
3.464000000000000000e+03	1.958930000000000149e+01	5.729999999999999538e-01	5.460000000000000409e-01
3.465000000000000000e+03	1.959380000000000166e+01	5.460000000000000409e-01	5.470000000000000417e-01
3.466000000000000000e+03	1.959829999999999828e+01	5.759999999999999565e-01	5.470000000000000417e-01
3.467000000000000000e+03	1.960279999999999845e+01	5.570000000000000506e-01	5.470000000000000417e-01
3.468000000000000000e+03	1.960729999999999862e+01	5.689999999999999503e-01	5.470000000000000417e-01
3.469000000000000000e+03	1.961179999999999879e+01	5.749999999999999556e-01	5.480000000000000426e-01
3.470000000000000000e+03	1.961629999999999896e+01	5.620000000000000551e-01	5.480000000000000426e-01
3.471000000000000000e+03	1.962079999999999913e+01	5.989999999999999769e-01	5.480000000000000426e-01
3.472000000000000000e+03	1.962529999999999930e+01	5.729999999999999538e-01	5.490000000000000435e-01
3.473000000000000000e+03	1.962979999999999947e+01	5.679999999999999494e-01	5.490000000000000435e-01
3.474000000000000000e+03	1.963429999999999964e+01	5.620000000000000551e-01	5.490000000000000435e-01
3.475000000000000000e+03	1.963879999999999981e+01	5.550000000000000488e-01	5.490000000000000435e-01
3.476000000000000000e+03	1.964329999999999998e+01	5.799999999999999600e-01	5.500000000000000444e-01
3.477000000000000000e+03	1.964780000000000015e+01	5.440000000000000391e-01	5.500000000000000444e-01
3.478000000000000000e+03	1.965230000000000032e+01	5.669999999999999485e-01	5.500000000000000444e-01
3.479000000000000000e+03	1.965680000000000049e+01	5.639999999999999458e-01	5.510000000000000453e-01
3.480000000000000000e+03	1.966130000000000067e+01	5.530000000000000471e-01	5.510000000000000453e-01
3.481000000000000000e+03	1.966580000000000084e+01	5.789999999999999591e-01	5.510000000000000453e-01
3.482000000000000000e+03	1.967030000000000101e+01	5.420000000000000373e-01	5.510000000000000453e-01
3.483000000000000000e+03	1.967480000000000118e+01	5.699999999999999512e-01	5.520000000000000462e-01
3.484000000000000000e+03	1.967930000000000135e+01	5.550000000000000488e-01	5.520000000000000462e-01
3.485000000000000000e+03	1.968380000000000152e+01	5.620000000000000551e-01	5.520000000000000462e-01
3.486000000000000000e+03	1.968830000000000169e+01	5.729999999999999538e-01	5.530000000000000471e-01
3.487000000000000000e+03	1.969279999999999831e+01	5.500000000000000444e-01	5.530000000000000471e-01
3.488000000000000000e+03	1.969729999999999848e+01	5.739999999999999547e-01	5.530000000000000471e-01
3.489000000000000000e+03	1.970179999999999865e+01	5.580000000000000515e-01	5.530000000000000471e-01
3.490000000000000000e+03	1.970629999999999882e+01	5.739999999999999547e-01	5.540000000000000480e-01
3.491000000000000000e+03	1.971079999999999899e+01	5.679999999999999494e-01	5.540000000000000480e-01
3.492000000000000000e+03	1.971529999999999916e+01	5.510000000000000453e-01	5.540000000000000480e-01
3.493000000000000000e+03	1.971979999999999933e+01	5.739999999999999547e-01	5.550000000000000488e-01
3.494000000000000000e+03	1.972429999999999950e+01	5.460000000000000409e-01	5.550000000000000488e-01
3.495000000000000000e+03	1.972879999999999967e+01	5.659999999999999476e-01	5.550000000000000488e-01
3.496000000000000000e+03	1.973329999999999984e+01	5.580000000000000515e-01	5.550000000000000488e-01
3.497000000000000000e+03	1.973780000000000001e+01	5.560000000000000497e-01	5.560000000000000497e-01
3.498000000000000000e+03	1.974230000000000018e+01	5.719999999999999529e-01	5.560000000000000497e-01
3.499000000000000000e+03	1.974680000000000035e+01	5.460000000000000409e-01	5.560000000000000497e-01
3.500000000000000000e+03	1.975130000000000052e+01	5.689999999999999503e-01	5.570000000000000506e-01
3.501000000000000000e+03	1.975580000000000069e+01	5.600000000000000533e-01	5.570000000000000506e-01
3.502000000000000000e+03	1.976030000000000086e+01	5.629999999999999449e-01	5.570000000000000506e-01
3.503000000000000000e+03	1.976480000000000103e+01	5.759999999999999565e-01	5.580000000000000515e-01
3.504000000000000000e+03	1.976930000000000121e+01	5.540000000000000480e-01	5.580000000000000515e-01
3.505000000000000000e+03	1.977380000000000138e+01	5.699999999999999512e-01	5.580000000000000515e-01
3.506000000000000000e+03	1.977830000000000155e+01	5.520000000000000462e-01	5.580000000000000515e-01
3.507000000000000000e+03	1.978280000000000172e+01	5.629999999999999449e-01	5.590000000000000524e-01
3.508000000000000000e+03	1.978729999999999833e+01	5.699999999999999512e-01	5.590000000000000524e-01
3.509000000000000000e+03	1.979179999999999851e+01	5.460000000000000409e-01	5.590000000000000524e-01
3.510000000000000000e+03	1.979629999999999868e+01	5.729999999999999538e-01	5.600000000000000533e-01
3.511000000000000000e+03	1.980079999999999885e+01	5.420000000000000373e-01	5.600000000000000533e-01
3.512000000000000000e+03	1.980529999999999902e+01	5.669999999999999485e-01	5.600000000000000533e-01
3.513000000000000000e+03	1.980979999999999919e+01	5.590000000000000524e-01	5.600000000000000533e-01
3.514000000000000000e+03	1.981429999999999936e+01	5.629999999999999449e-01	5.610000000000000542e-01
3.515000000000000000e+03	1.981879999999999953e+01	5.879999999999999671e-01	5.610000000000000542e-01
3.516000000000000000e+03	1.982329999999999970e+01	5.510000000000000453e-01	5.610000000000000542e-01
3.517000000000000000e+03	1.982779999999999987e+01	5.799999999999999600e-01	5.620000000000000551e-01
3.518000000000000000e+03	1.983230000000000004e+01	5.649999999999999467e-01	5.620000000000000551e-01
3.519000000000000000e+03	1.983680000000000021e+01	5.540000000000000480e-01	5.620000000000000551e-01
3.520000000000000000e+03	1.984130000000000038e+01	5.390000000000000346e-01	5.629999999999999449e-01
3.521000000000000000e+03	1.984580000000000055e+01	5.310000000000000275e-01	5.629999999999999449e-01
3.522000000000000000e+03	1.985030000000000072e+01	5.360000000000000320e-01	5.629999999999999449e-01
3.523000000000000000e+03	1.985480000000000089e+01	5.340000000000000302e-01	5.629999999999999449e-01
3.524000000000000000e+03	1.985930000000000106e+01	5.290000000000000258e-01	5.639999999999999458e-01
3.525000000000000000e+03	1.986380000000000123e+01	5.250000000000000222e-01	5.639999999999999458e-01
3.526000000000000000e+03	1.986830000000000140e+01	5.250000000000000222e-01	5.639999999999999458e-01
3.527000000000000000e+03	1.987280000000000157e+01	5.270000000000000240e-01	5.649999999999999467e-01
3.528000000000000000e+03	1.987730000000000175e+01	5.170000000000000151e-01	5.649999999999999467e-01
3.529000000000000000e+03	1.988179999999999836e+01	5.230000000000000204e-01	5.649999999999999467e-01
3.530000000000000000e+03	1.988629999999999853e+01	5.200000000000000178e-01	5.659999999999999476e-01
3.531000000000000000e+03	1.989079999999999870e+01	5.350000000000000311e-01	5.659999999999999476e-01
3.532000000000000000e+03	1.989529999999999887e+01	5.280000000000000249e-01	5.659999999999999476e-01
3.533000000000000000e+03	1.989979999999999905e+01	5.250000000000000222e-01	5.659999999999999476e-01
3.534000000000000000e+03	1.990429999999999922e+01	5.330000000000000293e-01	5.669999999999999485e-01
3.535000000000000000e+03	1.990879999999999939e+01	5.210000000000000187e-01	5.669999999999999485e-01
3.536000000000000000e+03	1.991329999999999956e+01	5.480000000000000426e-01	5.669999999999999485e-01
3.537000000000000000e+03	1.991779999999999973e+01	5.350000000000000311e-01	5.679999999999999494e-01
3.538000000000000000e+03	1.992229999999999990e+01	5.460000000000000409e-01	5.679999999999999494e-01
3.539000000000000000e+03	1.992680000000000007e+01	5.450000000000000400e-01	5.679999999999999494e-01
3.540000000000000000e+03	1.993130000000000024e+01	5.400000000000000355e-01	5.689999999999999503e-01
3.541000000000000000e+03	1.993580000000000041e+01	5.480000000000000426e-01	5.689999999999999503e-01
3.542000000000000000e+03	1.994030000000000058e+01	5.450000000000000400e-01	5.689999999999999503e-01
3.543000000000000000e+03	1.994480000000000075e+01	5.580000000000000515e-01	5.689999999999999503e-01
3.544000000000000000e+03	1.994930000000000092e+01	5.440000000000000391e-01	5.699999999999999512e-01
3.545000000000000000e+03	1.995380000000000109e+01	5.510000000000000453e-01	5.699999999999999512e-01
3.546000000000000000e+03	1.995830000000000126e+01	5.420000000000000373e-01	5.699999999999999512e-01
3.547000000000000000e+03	1.996280000000000143e+01	5.470000000000000417e-01	5.709999999999999520e-01
3.548000000000000000e+03	1.996730000000000160e+01	5.620000000000000551e-01	5.709999999999999520e-01
3.549000000000000000e+03	1.997180000000000177e+01	5.460000000000000409e-01	5.709999999999999520e-01
3.550000000000000000e+03	1.997629999999999839e+01	5.510000000000000453e-01	5.719999999999999529e-01
3.551000000000000000e+03	1.998079999999999856e+01	5.490000000000000435e-01	5.719999999999999529e-01
3.552000000000000000e+03	1.998529999999999873e+01	5.430000000000000382e-01	5.719999999999999529e-01
3.553000000000000000e+03	1.998979999999999890e+01	5.580000000000000515e-01	5.719999999999999529e-01
3.554000000000000000e+03	1.999429999999999907e+01	5.370000000000000329e-01	5.729999999999999538e-01
3.555000000000000000e+03	1.999879999999999924e+01	5.659999999999999476e-01	5.729999999999999538e-01
3.556000000000000000e+03	2.000329999999999941e+01	5.500000000000000444e-01	5.729999999999999538e-01
3.557000000000000000e+03	2.000779999999999959e+01	5.570000000000000506e-01	5.739999999999999547e-01
3.558000000000000000e+03	2.001229999999999976e+01	5.719999999999999529e-01	5.739999999999999547e-01
3.559000000000000000e+03	2.001679999999999993e+01	5.440000000000000391e-01	5.739999999999999547e-01
3.560000000000000000e+03	2.002130000000000010e+01	5.659999999999999476e-01	5.749999999999999556e-01
3.561000000000000000e+03	2.002580000000000027e+01	5.540000000000000480e-01	5.749999999999999556e-01
3.562000000000000000e+03	2.003030000000000044e+01	5.610000000000000542e-01	5.749999999999999556e-01
3.563000000000000000e+03	2.003480000000000061e+01	5.600000000000000533e-01	5.749999999999999556e-01
3.564000000000000000e+03	2.003930000000000078e+01	5.530000000000000471e-01	5.759999999999999565e-01
3.565000000000000000e+03	2.004380000000000095e+01	5.749999999999999556e-01	5.759999999999999565e-01
3.566000000000000000e+03	2.004830000000000112e+01	5.500000000000000444e-01	5.759999999999999565e-01
3.567000000000000000e+03	2.005280000000000129e+01	5.729999999999999538e-01	5.769999999999999574e-01
3.568000000000000000e+03	2.005730000000000146e+01	5.570000000000000506e-01	5.769999999999999574e-01
3.569000000000000000e+03	2.006180000000000163e+01	5.649999999999999467e-01	5.769999999999999574e-01
3.570000000000000000e+03	2.006629999999999825e+01	5.809999999999999609e-01	5.779999999999999583e-01
3.571000000000000000e+03	2.007079999999999842e+01	5.629999999999999449e-01	5.779999999999999583e-01
3.572000000000000000e+03	2.007529999999999859e+01	5.819999999999999618e-01	5.779999999999999583e-01
3.573000000000000000e+03	2.007979999999999876e+01	5.639999999999999458e-01	5.789999999999999591e-01
3.574000000000000000e+03	2.008429999999999893e+01	5.769999999999999574e-01	5.789999999999999591e-01
3.575000000000000000e+03	2.008879999999999910e+01	6.079999999999999849e-01	5.789999999999999591e-01
3.576000000000000000e+03	2.009329999999999927e+01	5.659999999999999476e-01	5.789999999999999591e-01
3.577000000000000000e+03	2.009779999999999944e+01	6.029999999999999805e-01	5.799999999999999600e-01
3.578000000000000000e+03	2.010229999999999961e+01	5.819999999999999618e-01	5.799999999999999600e-01
3.579000000000000000e+03	2.010679999999999978e+01	5.819999999999999618e-01	5.799999999999999600e-01
3.580000000000000000e+03	2.011129999999999995e+01	5.869999999999999662e-01	5.809999999999999609e-01
3.581000000000000000e+03	2.011580000000000013e+01	5.570000000000000506e-01	5.809999999999999609e-01
3.582000000000000000e+03	2.012030000000000030e+01	5.879999999999999671e-01	5.809999999999999609e-01
3.583000000000000000e+03	2.012480000000000047e+01	5.580000000000000515e-01	5.819999999999999618e-01
3.584000000000000000e+03	2.012930000000000064e+01	5.809999999999999609e-01	5.819999999999999618e-01
3.585000000000000000e+03	2.013380000000000081e+01	5.649999999999999467e-01	5.819999999999999618e-01
3.586000000000000000e+03	2.013830000000000098e+01	5.560000000000000497e-01	5.829999999999999627e-01
3.587000000000000000e+03	2.014280000000000115e+01	5.909999999999999698e-01	5.829999999999999627e-01
3.588000000000000000e+03	2.014730000000000132e+01	5.570000000000000506e-01	5.829999999999999627e-01
3.589000000000000000e+03	2.015180000000000149e+01	6.169999999999999929e-01	5.839999999999999636e-01
3.590000000000000000e+03	2.015630000000000166e+01	6.089999999999999858e-01	5.839999999999999636e-01
3.591000000000000000e+03	2.016079999999999828e+01	5.899999999999999689e-01	5.839999999999999636e-01
3.592000000000000000e+03	2.016529999999999845e+01	5.959999999999999742e-01	5.839999999999999636e-01
3.593000000000000000e+03	2.016979999999999862e+01	5.649999999999999467e-01	5.849999999999999645e-01
3.594000000000000000e+03	2.017429999999999879e+01	5.819999999999999618e-01	5.849999999999999645e-01
3.595000000000000000e+03	2.017879999999999896e+01	5.809999999999999609e-01	5.849999999999999645e-01
3.596000000000000000e+03	2.018329999999999913e+01	5.829999999999999627e-01	5.859999999999999654e-01
3.597000000000000000e+03	2.018779999999999930e+01	5.939999999999999725e-01	5.859999999999999654e-01
3.598000000000000000e+03	2.019229999999999947e+01	5.610000000000000542e-01	5.859999999999999654e-01
3.599000000000000000e+03	2.019679999999999964e+01	5.869999999999999662e-01	5.869999999999999662e-01
3.600000000000000000e+03	2.020129999999999981e+01	5.629999999999999449e-01	5.869999999999999662e-01
3.601000000000000000e+03	2.020589999999999975e+01	5.789999999999999591e-01	5.869999999999999662e-01
3.602000000000000000e+03	2.021039999999999992e+01	5.849999999999999645e-01	5.879999999999999671e-01
3.603000000000000000e+03	2.021490000000000009e+01	5.679999999999999494e-01	5.879999999999999671e-01
3.604000000000000000e+03	2.021940000000000026e+01	5.939999999999999725e-01	5.879999999999999671e-01
3.605000000000000000e+03	2.022390000000000043e+01	5.629999999999999449e-01	5.879999999999999671e-01
3.606000000000000000e+03	2.022840000000000060e+01	5.779999999999999583e-01	5.889999999999999680e-01
3.607000000000000000e+03	2.023290000000000077e+01	5.729999999999999538e-01	5.889999999999999680e-01
3.608000000000000000e+03	2.023740000000000094e+01	5.679999999999999494e-01	5.889999999999999680e-01
3.609000000000000000e+03	2.024190000000000111e+01	5.949999999999999734e-01	5.899999999999999689e-01
3.610000000000000000e+03	2.024640000000000128e+01	5.570000000000000506e-01	5.899999999999999689e-01
3.611000000000000000e+03	2.025090000000000146e+01	5.889999999999999680e-01	5.899999999999999689e-01
3.612000000000000000e+03	2.025540000000000163e+01	5.759999999999999565e-01	5.909999999999999698e-01
3.613000000000000000e+03	2.025989999999999824e+01	5.709999999999999520e-01	5.909999999999999698e-01
3.614000000000000000e+03	2.026439999999999841e+01	6.029999999999999805e-01	5.909999999999999698e-01
3.615000000000000000e+03	2.026889999999999858e+01	5.600000000000000533e-01	5.919999999999999707e-01
3.616000000000000000e+03	2.027339999999999876e+01	5.939999999999999725e-01	5.919999999999999707e-01
3.617000000000000000e+03	2.027789999999999893e+01	5.659999999999999476e-01	5.919999999999999707e-01
3.618000000000000000e+03	2.028239999999999910e+01	5.789999999999999591e-01	5.929999999999999716e-01
3.619000000000000000e+03	2.028689999999999927e+01	5.869999999999999662e-01	5.929999999999999716e-01
3.620000000000000000e+03	2.029139999999999944e+01	5.709999999999999520e-01	5.929999999999999716e-01
3.621000000000000000e+03	2.029589999999999961e+01	5.929999999999999716e-01	5.939999999999999725e-01
3.622000000000000000e+03	2.030039999999999978e+01	5.729999999999999538e-01	5.939999999999999725e-01
3.623000000000000000e+03	2.030489999999999995e+01	5.869999999999999662e-01	5.939999999999999725e-01
3.624000000000000000e+03	2.030940000000000012e+01	5.839999999999999636e-01	5.939999999999999725e-01
3.625000000000000000e+03	2.031390000000000029e+01	5.799999999999999600e-01	5.949999999999999734e-01
3.626000000000000000e+03	2.031840000000000046e+01	6.029999999999999805e-01	5.949999999999999734e-01
3.627000000000000000e+03	2.032290000000000063e+01	5.899999999999999689e-01	5.949999999999999734e-01
3.628000000000000000e+03	2.032740000000000080e+01	6.079999999999999849e-01	5.959999999999999742e-01
3.629000000000000000e+03	2.033190000000000097e+01	5.969999999999999751e-01	5.959999999999999742e-01
3.630000000000000000e+03	2.033640000000000114e+01	5.939999999999999725e-01	5.959999999999999742e-01
3.631000000000000000e+03	2.034090000000000131e+01	5.689999999999999503e-01	5.969999999999999751e-01
3.632000000000000000e+03	2.034540000000000148e+01	5.669999999999999485e-01	5.969999999999999751e-01
3.633000000000000000e+03	2.034990000000000165e+01	5.580000000000000515e-01	5.969999999999999751e-01
3.634000000000000000e+03	2.035439999999999827e+01	5.440000000000000391e-01	5.979999999999999760e-01
3.635000000000000000e+03	2.035889999999999844e+01	5.500000000000000444e-01	5.979999999999999760e-01
3.636000000000000000e+03	2.036339999999999861e+01	5.530000000000000471e-01	5.979999999999999760e-01
3.637000000000000000e+03	2.036789999999999878e+01	5.490000000000000435e-01	5.989999999999999769e-01
3.638000000000000000e+03	2.037239999999999895e+01	5.550000000000000488e-01	5.989999999999999769e-01
3.639000000000000000e+03	2.037689999999999912e+01	5.460000000000000409e-01	5.989999999999999769e-01
3.640000000000000000e+03	2.038139999999999930e+01	5.520000000000000462e-01	5.999999999999999778e-01
3.641000000000000000e+03	2.038589999999999947e+01	5.500000000000000444e-01	5.999999999999999778e-01
3.642000000000000000e+03	2.039039999999999964e+01	5.580000000000000515e-01	5.999999999999999778e-01
3.643000000000000000e+03	2.039489999999999981e+01	5.520000000000000462e-01	6.009999999999999787e-01
3.644000000000000000e+03	2.039939999999999998e+01	5.550000000000000488e-01	6.009999999999999787e-01
3.645000000000000000e+03	2.040390000000000015e+01	5.540000000000000480e-01	6.009999999999999787e-01
3.646000000000000000e+03	2.040840000000000032e+01	5.450000000000000400e-01	6.019999999999999796e-01
3.647000000000000000e+03	2.041290000000000049e+01	5.709999999999999520e-01	6.019999999999999796e-01
3.648000000000000000e+03	2.041740000000000066e+01	5.540000000000000480e-01	6.019999999999999796e-01
3.649000000000000000e+03	2.042190000000000083e+01	5.699999999999999512e-01	6.029999999999999805e-01
3.650000000000000000e+03	2.042640000000000100e+01	5.570000000000000506e-01	6.029999999999999805e-01
3.651000000000000000e+03	2.043090000000000117e+01	5.649999999999999467e-01	6.029999999999999805e-01
3.652000000000000000e+03	2.043540000000000134e+01	5.719999999999999529e-01	6.029999999999999805e-01
3.653000000000000000e+03	2.043990000000000151e+01	5.649999999999999467e-01	6.039999999999999813e-01
3.654000000000000000e+03	2.044440000000000168e+01	5.819999999999999618e-01	6.039999999999999813e-01
3.655000000000000000e+03	2.044889999999999830e+01	5.689999999999999503e-01	6.039999999999999813e-01
3.656000000000000000e+03	2.045339999999999847e+01	5.799999999999999600e-01	6.049999999999999822e-01
3.657000000000000000e+03	2.045789999999999864e+01	5.769999999999999574e-01	6.049999999999999822e-01
3.658000000000000000e+03	2.046239999999999881e+01	5.709999999999999520e-01	6.049999999999999822e-01
3.659000000000000000e+03	2.046689999999999898e+01	5.849999999999999645e-01	6.059999999999999831e-01
3.660000000000000000e+03	2.047139999999999915e+01	5.799999999999999600e-01	6.059999999999999831e-01
3.661000000000000000e+03	2.047589999999999932e+01	5.879999999999999671e-01	6.059999999999999831e-01
3.662000000000000000e+03	2.048039999999999949e+01	5.799999999999999600e-01	6.069999999999999840e-01
3.663000000000000000e+03	2.048489999999999966e+01	5.779999999999999583e-01	6.069999999999999840e-01
3.664000000000000000e+03	2.048939999999999984e+01	5.999999999999999778e-01	6.069999999999999840e-01
3.665000000000000000e+03	2.049390000000000001e+01	5.769999999999999574e-01	6.079999999999999849e-01
3.666000000000000000e+03	2.049840000000000018e+01	5.999999999999999778e-01	6.079999999999999849e-01
3.667000000000000000e+03	2.050290000000000035e+01	5.789999999999999591e-01	6.079999999999999849e-01
3.668000000000000000e+03	2.050740000000000052e+01	5.889999999999999680e-01	6.089999999999999858e-01
3.669000000000000000e+03	2.051190000000000069e+01	6.059999999999999831e-01	6.089999999999999858e-01
3.670000000000000000e+03	2.051640000000000086e+01	5.779999999999999583e-01	6.089999999999999858e-01
3.671000000000000000e+03	2.052090000000000103e+01	6.099999999999999867e-01	6.099999999999999867e-01
3.672000000000000000e+03	2.052540000000000120e+01	5.869999999999999662e-01	6.099999999999999867e-01
3.673000000000000000e+03	2.052990000000000137e+01	6.019999999999999796e-01	6.099999999999999867e-01
3.674000000000000000e+03	2.053440000000000154e+01	6.009999999999999787e-01	6.109999999999999876e-01
3.675000000000000000e+03	2.053890000000000171e+01	5.839999999999999636e-01	6.109999999999999876e-01
3.676000000000000000e+03	2.054339999999999833e+01	6.179999999999999938e-01	6.109999999999999876e-01
3.677000000000000000e+03	2.054789999999999850e+01	5.799999999999999600e-01	6.119999999999999885e-01
3.678000000000000000e+03	2.055239999999999867e+01	6.139999999999999902e-01	6.119999999999999885e-01
3.679000000000000000e+03	2.055689999999999884e+01	6.099999999999999867e-01	6.119999999999999885e-01
3.680000000000000000e+03	2.056139999999999901e+01	6.039999999999999813e-01	6.129999999999999893e-01
3.681000000000000000e+03	2.056589999999999918e+01	6.239999999999999991e-01	6.129999999999999893e-01
3.682000000000000000e+03	2.057039999999999935e+01	6.099999999999999867e-01	6.129999999999999893e-01
3.683000000000000000e+03	2.057489999999999952e+01	6.300000000000000044e-01	6.139999999999999902e-01
3.684000000000000000e+03	2.057939999999999969e+01	6.139999999999999902e-01	6.139999999999999902e-01
3.685000000000000000e+03	2.058389999999999986e+01	6.320000000000000062e-01	6.139999999999999902e-01
3.686000000000000000e+03	2.058840000000000003e+01	6.280000000000000027e-01	6.149999999999999911e-01
3.687000000000000000e+03	2.059290000000000020e+01	5.949999999999999734e-01	6.149999999999999911e-01
3.688000000000000000e+03	2.059740000000000038e+01	6.270000000000000018e-01	6.149999999999999911e-01
3.689000000000000000e+03	2.060190000000000055e+01	5.979999999999999760e-01	6.159999999999999920e-01
3.690000000000000000e+03	2.060640000000000072e+01	6.109999999999999876e-01	6.159999999999999920e-01
3.691000000000000000e+03	2.061090000000000089e+01	6.189999999999999947e-01	6.159999999999999920e-01
3.692000000000000000e+03	2.061540000000000106e+01	6.039999999999999813e-01	6.169999999999999929e-01
3.693000000000000000e+03	2.061990000000000123e+01	6.400000000000000133e-01	6.169999999999999929e-01
3.694000000000000000e+03	2.062440000000000140e+01	6.039999999999999813e-01	6.169999999999999929e-01
3.695000000000000000e+03	2.062890000000000157e+01	6.380000000000000115e-01	6.179999999999999938e-01
3.696000000000000000e+03	2.063340000000000174e+01	6.340000000000000080e-01	6.179999999999999938e-01
3.697000000000000000e+03	2.063789999999999836e+01	6.510000000000000231e-01	6.179999999999999938e-01
3.698000000000000000e+03	2.064239999999999853e+01	6.979999999999999538e-01	6.189999999999999947e-01
3.699000000000000000e+03	2.064689999999999870e+01	6.750000000000000444e-01	6.189999999999999947e-01
3.700000000000000000e+03	2.065139999999999887e+01	6.600000000000000311e-01	6.189999999999999947e-01
3.701000000000000000e+03	2.065589999999999904e+01	6.390000000000000124e-01	6.199999999999999956e-01
3.702000000000000000e+03	2.066039999999999921e+01	6.260000000000000009e-01	6.199999999999999956e-01
3.703000000000000000e+03	2.066489999999999938e+01	6.310000000000000053e-01	6.199999999999999956e-01
3.704000000000000000e+03	2.066939999999999955e+01	5.959999999999999742e-01	6.209999999999999964e-01
3.705000000000000000e+03	2.067389999999999972e+01	6.209999999999999964e-01	6.209999999999999964e-01
3.706000000000000000e+03	2.067839999999999989e+01	5.939999999999999725e-01	6.209999999999999964e-01
3.707000000000000000e+03	2.068290000000000006e+01	6.079999999999999849e-01	6.219999999999999973e-01
3.708000000000000000e+03	2.068740000000000023e+01	6.290000000000000036e-01	6.219999999999999973e-01
3.709000000000000000e+03	2.069190000000000040e+01	5.929999999999999716e-01	6.219999999999999973e-01
3.710000000000000000e+03	2.069640000000000057e+01	6.400000000000000133e-01	6.229999999999999982e-01
3.711000000000000000e+03	2.070090000000000074e+01	6.029999999999999805e-01	6.229999999999999982e-01
3.712000000000000000e+03	2.070540000000000092e+01	6.300000000000000044e-01	6.229999999999999982e-01
3.713000000000000000e+03	2.070990000000000109e+01	6.310000000000000053e-01	6.239999999999999991e-01
3.714000000000000000e+03	2.071440000000000126e+01	6.059999999999999831e-01	6.239999999999999991e-01
3.715000000000000000e+03	2.071890000000000143e+01	6.380000000000000115e-01	6.239999999999999991e-01
3.716000000000000000e+03	2.072340000000000160e+01	6.059999999999999831e-01	6.250000000000000000e-01
3.717000000000000000e+03	2.072790000000000177e+01	6.430000000000000160e-01	6.250000000000000000e-01
3.718000000000000000e+03	2.073239999999999839e+01	6.270000000000000018e-01	6.250000000000000000e-01
3.719000000000000000e+03	2.073689999999999856e+01	6.320000000000000062e-01	6.260000000000000009e-01
3.720000000000000000e+03	2.074139999999999873e+01	6.840000000000000524e-01	6.260000000000000009e-01
3.721000000000000000e+03	2.074589999999999890e+01	6.250000000000000000e-01	6.260000000000000009e-01
3.722000000000000000e+03	2.075039999999999907e+01	6.440000000000000169e-01	6.270000000000000018e-01
3.723000000000000000e+03	2.075489999999999924e+01	6.219999999999999973e-01	6.270000000000000018e-01
3.724000000000000000e+03	2.075939999999999941e+01	6.360000000000000098e-01	6.270000000000000018e-01
3.725000000000000000e+03	2.076389999999999958e+01	6.510000000000000231e-01	6.280000000000000027e-01
3.726000000000000000e+03	2.076839999999999975e+01	6.209999999999999964e-01	6.280000000000000027e-01
3.727000000000000000e+03	2.077289999999999992e+01	6.620000000000000329e-01	6.280000000000000027e-01
3.728000000000000000e+03	2.077740000000000009e+01	6.330000000000000071e-01	6.290000000000000036e-01
3.729000000000000000e+03	2.078190000000000026e+01	6.540000000000000258e-01	6.290000000000000036e-01
3.730000000000000000e+03	2.078640000000000043e+01	6.540000000000000258e-01	6.290000000000000036e-01
3.731000000000000000e+03	2.079090000000000060e+01	6.209999999999999964e-01	6.310000000000000053e-01
3.732000000000000000e+03	2.079540000000000077e+01	6.530000000000000249e-01	6.310000000000000053e-01
3.733000000000000000e+03	2.079990000000000094e+01	6.340000000000000080e-01	6.310000000000000053e-01
3.734000000000000000e+03	2.080440000000000111e+01	6.530000000000000249e-01	6.320000000000000062e-01
3.735000000000000000e+03	2.080890000000000128e+01	6.410000000000000142e-01	6.320000000000000062e-01
3.736000000000000000e+03	2.081340000000000146e+01	6.380000000000000115e-01	6.330000000000000071e-01
3.737000000000000000e+03	2.081790000000000163e+01	6.700000000000000400e-01	6.330000000000000071e-01
3.738000000000000000e+03	2.082239999999999824e+01	6.370000000000000107e-01	6.330000000000000071e-01
3.739000000000000000e+03	2.082689999999999841e+01	6.670000000000000373e-01	6.340000000000000080e-01
3.740000000000000000e+03	2.083139999999999858e+01	6.480000000000000204e-01	6.340000000000000080e-01
3.741000000000000000e+03	2.083589999999999876e+01	6.600000000000000311e-01	6.350000000000000089e-01
3.742000000000000000e+03	2.084039999999999893e+01	6.340000000000000080e-01	6.350000000000000089e-01
3.743000000000000000e+03	2.084489999999999910e+01	6.280000000000000027e-01	6.350000000000000089e-01
3.744000000000000000e+03	2.084939999999999927e+01	6.360000000000000098e-01	6.360000000000000098e-01
3.745000000000000000e+03	2.085389999999999944e+01	6.260000000000000009e-01	6.360000000000000098e-01
3.746000000000000000e+03	2.085839999999999961e+01	6.300000000000000044e-01	6.370000000000000107e-01
3.747000000000000000e+03	2.086289999999999978e+01	6.390000000000000124e-01	6.370000000000000107e-01
3.748000000000000000e+03	2.086739999999999995e+01	6.380000000000000115e-01	6.380000000000000115e-01
3.749000000000000000e+03	2.087190000000000012e+01	6.560000000000000275e-01	6.380000000000000115e-01
3.750000000000000000e+03	2.087640000000000029e+01	6.480000000000000204e-01	6.390000000000000124e-01
3.751000000000000000e+03	2.088090000000000046e+01	6.580000000000000293e-01	6.390000000000000124e-01
3.752000000000000000e+03	2.088540000000000063e+01	6.540000000000000258e-01	6.390000000000000124e-01
3.753000000000000000e+03	2.088990000000000080e+01	6.670000000000000373e-01	6.400000000000000133e-01
3.754000000000000000e+03	2.089440000000000097e+01	6.650000000000000355e-01	6.400000000000000133e-01
3.755000000000000000e+03	2.089890000000000114e+01	6.590000000000000302e-01	6.410000000000000142e-01
3.756000000000000000e+03	2.090340000000000131e+01	6.670000000000000373e-01	6.420000000000000151e-01
3.757000000000000000e+03	2.090790000000000148e+01	6.600000000000000311e-01	6.420000000000000151e-01
3.758000000000000000e+03	2.091240000000000165e+01	6.899999999999999467e-01	6.430000000000000160e-01
3.759000000000000000e+03	2.091689999999999827e+01	6.810000000000000497e-01	6.430000000000000160e-01
3.760000000000000000e+03	2.092139999999999844e+01	6.949999999999999512e-01	6.440000000000000169e-01
3.761000000000000000e+03	2.092589999999999861e+01	7.069999999999999618e-01	6.450000000000000178e-01
3.762000000000000000e+03	2.093039999999999878e+01	7.119999999999999662e-01	6.450000000000000178e-01
3.763000000000000000e+03	2.093489999999999895e+01	7.289999999999999813e-01	6.460000000000000187e-01
3.764000000000000000e+03	2.093939999999999912e+01	7.349999999999999867e-01	6.470000000000000195e-01
3.765000000000000000e+03	2.094389999999999930e+01	7.720000000000000195e-01	6.480000000000000204e-01
3.766000000000000000e+03	2.094839999999999947e+01	7.760000000000000231e-01	6.490000000000000213e-01
3.767000000000000000e+03	2.095289999999999964e+01	8.060000000000000497e-01	6.500000000000000222e-01
3.768000000000000000e+03	2.095739999999999981e+01	8.299999999999999600e-01	6.510000000000000231e-01
3.769000000000000000e+03	2.096189999999999998e+01	8.529999999999999805e-01	6.520000000000000240e-01
3.770000000000000000e+03	2.096640000000000015e+01	9.030000000000000249e-01	6.530000000000000249e-01
3.771000000000000000e+03	2.097090000000000032e+01	9.300000000000000488e-01	6.550000000000000266e-01
3.772000000000000000e+03	2.097540000000000049e+01	1.002999999999999892e+00	6.570000000000000284e-01
3.773000000000000000e+03	2.097990000000000066e+01	1.056000000000000050e+00	6.600000000000000311e-01
3.774000000000000000e+03	2.098440000000000083e+01	1.147000000000000020e+00	6.670000000000000373e-01
3.775000000000000000e+03	2.098890000000000100e+01	1.302000000000000046e+00	6.870000000000000551e-01
3.776000000000000000e+03	2.099340000000000117e+01	1.453000000000000069e+00	7.550000000000000044e-01
3.777000000000000000e+03	2.099790000000000134e+01	2.016000000000000014e+00	9.739999999999999769e-01
3.778000000000000000e+03	2.100240000000000151e+01	2.838999999999999968e+00	1.614999999999999991e+00
3.779000000000000000e+03	2.100690000000000168e+01	4.841999999999999638e+00	3.290000000000000036e+00
3.780000000000000000e+03	2.101139999999999830e+01	8.701000000000000512e+00	7.184000000000000163e+00
3.781000000000000000e+03	2.101589999999999847e+01	1.401800000000000068e+01	1.520500000000000007e+01
3.782000000000000000e+03	2.102039999999999864e+01	2.770799999999999841e+01	2.975000000000000000e+01
3.783000000000000000e+03	2.102489999999999881e+01	4.851100000000000279e+01	5.285999999999999943e+01
3.784000000000000000e+03	2.102939999999999898e+01	8.462099999999999511e+01	8.463700000000000045e+01
3.785000000000000000e+03	2.103389999999999915e+01	1.218289999999999935e+02	1.218190000000000026e+02
3.786000000000000000e+03	2.103839999999999932e+01	1.465819999999999936e+02	1.573679999999999950e+02
3.787000000000000000e+03	2.104289999999999949e+01	1.914600000000000080e+02	1.823950000000000102e+02
3.788000000000000000e+03	2.104739999999999966e+01	1.811550000000000011e+02	1.895920000000000130e+02
3.789000000000000000e+03	2.105189999999999984e+01	1.755159999999999911e+02	1.767350000000000136e+02
3.790000000000000000e+03	2.105640000000000001e+01	1.408220000000000027e+02	1.477769999999999868e+02
3.791000000000000000e+03	2.106090000000000018e+01	1.057980000000000018e+02	1.108559999999999945e+02
3.792000000000000000e+03	2.106540000000000035e+01	7.028300000000000125e+01	7.467900000000000205e+01
3.793000000000000000e+03	2.106990000000000052e+01	3.745000000000000284e+01	4.523400000000000176e+01
3.794000000000000000e+03	2.107440000000000069e+01	1.823499999999999943e+01	2.473900000000000077e+01
3.795000000000000000e+03	2.107890000000000086e+01	8.407000000000000028e+00	1.232699999999999996e+01
3.796000000000000000e+03	2.108340000000000103e+01	4.459999999999999964e+00	5.738000000000000433e+00
3.797000000000000000e+03	2.108790000000000120e+01	2.721999999999999975e+00	2.649999999999999911e+00
3.798000000000000000e+03	2.109240000000000137e+01	1.858999999999999986e+00	1.366000000000000103e+00
3.799000000000000000e+03	2.109690000000000154e+01	1.564999999999999947e+00	8.920000000000000151e-01
3.800000000000000000e+03	2.110140000000000171e+01	1.326000000000000068e+00	7.349999999999999867e-01
3.801000000000000000e+03	2.110589999999999833e+01	1.215999999999999970e+00	6.879999999999999449e-01
3.802000000000000000e+03	2.111039999999999850e+01	1.127999999999999892e+00	6.740000000000000435e-01
3.803000000000000000e+03	2.111489999999999867e+01	1.024000000000000021e+00	6.700000000000000400e-01
3.804000000000000000e+03	2.111939999999999884e+01	1.010999999999999899e+00	6.680000000000000382e-01
3.805000000000000000e+03	2.112389999999999901e+01	9.180000000000000382e-01	6.670000000000000373e-01
3.806000000000000000e+03	2.112839999999999918e+01	9.110000000000000320e-01	6.660000000000000364e-01
3.807000000000000000e+03	2.113289999999999935e+01	8.760000000000000009e-01	6.650000000000000355e-01
3.808000000000000000e+03	2.113739999999999952e+01	8.369999999999999662e-01	6.650000000000000355e-01
3.809000000000000000e+03	2.114189999999999969e+01	8.549999999999999822e-01	6.640000000000000346e-01
3.810000000000000000e+03	2.114639999999999986e+01	7.780000000000000249e-01	6.640000000000000346e-01
3.811000000000000000e+03	2.115090000000000003e+01	7.940000000000000391e-01	6.640000000000000346e-01
3.812000000000000000e+03	2.115540000000000020e+01	7.560000000000000053e-01	6.640000000000000346e-01
3.813000000000000000e+03	2.115990000000000038e+01	7.550000000000000044e-01	6.630000000000000338e-01
3.814000000000000000e+03	2.116440000000000055e+01	7.670000000000000151e-01	6.630000000000000338e-01
3.815000000000000000e+03	2.116890000000000072e+01	7.159999999999999698e-01	6.630000000000000338e-01
3.816000000000000000e+03	2.117340000000000089e+01	7.429999999999999938e-01	6.640000000000000346e-01
3.817000000000000000e+03	2.117790000000000106e+01	7.149999999999999689e-01	6.640000000000000346e-01
3.818000000000000000e+03	2.118240000000000123e+01	7.149999999999999689e-01	6.640000000000000346e-01
3.819000000000000000e+03	2.118690000000000140e+01	7.249999999999999778e-01	6.640000000000000346e-01
3.820000000000000000e+03	2.119140000000000157e+01	6.899999999999999467e-01	6.640000000000000346e-01
3.821000000000000000e+03	2.119590000000000174e+01	7.309999999999999831e-01	6.640000000000000346e-01
3.822000000000000000e+03	2.120039999999999836e+01	6.939999999999999503e-01	6.640000000000000346e-01
3.823000000000000000e+03	2.120489999999999853e+01	7.179999999999999716e-01	6.640000000000000346e-01
3.824000000000000000e+03	2.120939999999999870e+01	6.939999999999999503e-01	6.650000000000000355e-01
3.825000000000000000e+03	2.121389999999999887e+01	6.820000000000000506e-01	6.650000000000000355e-01
3.826000000000000000e+03	2.121839999999999904e+01	7.259999999999999787e-01	6.650000000000000355e-01
3.827000000000000000e+03	2.122289999999999921e+01	6.750000000000000444e-01	6.650000000000000355e-01
3.828000000000000000e+03	2.122739999999999938e+01	7.029999999999999583e-01	6.660000000000000364e-01
3.829000000000000000e+03	2.123189999999999955e+01	6.820000000000000506e-01	6.660000000000000364e-01
3.830000000000000000e+03	2.123639999999999972e+01	6.860000000000000542e-01	6.660000000000000364e-01
3.831000000000000000e+03	2.124089999999999989e+01	7.049999999999999600e-01	6.660000000000000364e-01
3.832000000000000000e+03	2.124540000000000006e+01	6.620000000000000329e-01	6.670000000000000373e-01
3.833000000000000000e+03	2.124990000000000023e+01	6.919999999999999485e-01	6.670000000000000373e-01
3.834000000000000000e+03	2.125440000000000040e+01	6.640000000000000346e-01	6.670000000000000373e-01
3.835000000000000000e+03	2.125890000000000057e+01	6.700000000000000400e-01	6.680000000000000382e-01
3.836000000000000000e+03	2.126340000000000074e+01	6.879999999999999449e-01	6.680000000000000382e-01
3.837000000000000000e+03	2.126790000000000092e+01	6.480000000000000204e-01	6.680000000000000382e-01
3.838000000000000000e+03	2.127240000000000109e+01	6.979999999999999538e-01	6.680000000000000382e-01
3.839000000000000000e+03	2.127690000000000126e+01	6.630000000000000338e-01	6.690000000000000391e-01
3.840000000000000000e+03	2.128140000000000143e+01	6.899999999999999467e-01	6.690000000000000391e-01
3.841000000000000000e+03	2.128590000000000160e+01	6.740000000000000435e-01	6.690000000000000391e-01
3.842000000000000000e+03	2.129040000000000177e+01	6.500000000000000222e-01	6.700000000000000400e-01
3.843000000000000000e+03	2.129489999999999839e+01	6.820000000000000506e-01	6.700000000000000400e-01
3.844000000000000000e+03	2.129939999999999856e+01	6.450000000000000178e-01	6.700000000000000400e-01
3.845000000000000000e+03	2.130389999999999873e+01	6.720000000000000417e-01	6.700000000000000400e-01
3.846000000000000000e+03	2.130839999999999890e+01	6.530000000000000249e-01	6.700000000000000400e-01
3.847000000000000000e+03	2.131289999999999907e+01	6.450000000000000178e-01	6.700000000000000400e-01
3.848000000000000000e+03	2.131739999999999924e+01	6.830000000000000515e-01	6.710000000000000409e-01
3.849000000000000000e+03	2.132189999999999941e+01	6.390000000000000124e-01	6.710000000000000409e-01
3.850000000000000000e+03	2.132639999999999958e+01	6.820000000000000506e-01	6.710000000000000409e-01
3.851000000000000000e+03	2.133089999999999975e+01	6.530000000000000249e-01	6.720000000000000417e-01
3.852000000000000000e+03	2.133539999999999992e+01	6.570000000000000284e-01	6.720000000000000417e-01
3.853000000000000000e+03	2.133990000000000009e+01	6.300000000000000044e-01	6.730000000000000426e-01
3.854000000000000000e+03	2.134440000000000026e+01	6.219999999999999973e-01	6.730000000000000426e-01
3.855000000000000000e+03	2.134890000000000043e+01	6.199999999999999956e-01	6.730000000000000426e-01
3.856000000000000000e+03	2.135340000000000060e+01	6.079999999999999849e-01	6.740000000000000435e-01
3.857000000000000000e+03	2.135790000000000077e+01	6.129999999999999893e-01	6.740000000000000435e-01
3.858000000000000000e+03	2.136240000000000094e+01	6.229999999999999982e-01	6.740000000000000435e-01
3.859000000000000000e+03	2.136690000000000111e+01	6.059999999999999831e-01	6.750000000000000444e-01
3.860000000000000000e+03	2.137140000000000128e+01	6.189999999999999947e-01	6.750000000000000444e-01
3.861000000000000000e+03	2.137590000000000146e+01	6.129999999999999893e-01	6.750000000000000444e-01
3.862000000000000000e+03	2.138040000000000163e+01	6.109999999999999876e-01	6.760000000000000453e-01
3.863000000000000000e+03	2.138489999999999824e+01	6.039999999999999813e-01	6.760000000000000453e-01
3.864000000000000000e+03	2.138950000000000173e+01	6.169999999999999929e-01	6.770000000000000462e-01
3.865000000000000000e+03	2.139389999999999858e+01	6.179999999999999938e-01	6.770000000000000462e-01
3.866000000000000000e+03	2.139839999999999876e+01	6.199999999999999956e-01	6.770000000000000462e-01
3.867000000000000000e+03	2.140299999999999869e+01	6.129999999999999893e-01	6.780000000000000471e-01
3.868000000000000000e+03	2.140739999999999910e+01	6.129999999999999893e-01	6.780000000000000471e-01
3.869000000000000000e+03	2.141199999999999903e+01	6.280000000000000027e-01	6.780000000000000471e-01
3.870000000000000000e+03	2.141649999999999920e+01	6.119999999999999885e-01	6.790000000000000480e-01
3.871000000000000000e+03	2.142099999999999937e+01	6.290000000000000036e-01	6.790000000000000480e-01
3.872000000000000000e+03	2.142549999999999955e+01	6.159999999999999920e-01	6.790000000000000480e-01
3.873000000000000000e+03	2.142999999999999972e+01	6.219999999999999973e-01	6.800000000000000488e-01
3.874000000000000000e+03	2.143449999999999989e+01	6.270000000000000018e-01	6.800000000000000488e-01
3.875000000000000000e+03	2.143900000000000006e+01	6.159999999999999920e-01	6.810000000000000497e-01
3.876000000000000000e+03	2.144350000000000023e+01	6.239999999999999991e-01	6.810000000000000497e-01
3.877000000000000000e+03	2.144800000000000040e+01	6.250000000000000000e-01	6.810000000000000497e-01
3.878000000000000000e+03	2.145250000000000057e+01	6.300000000000000044e-01	6.820000000000000506e-01
3.879000000000000000e+03	2.145700000000000074e+01	6.149999999999999911e-01	6.820000000000000506e-01
3.880000000000000000e+03	2.146150000000000091e+01	6.270000000000000018e-01	6.820000000000000506e-01
3.881000000000000000e+03	2.146600000000000108e+01	6.430000000000000160e-01	6.830000000000000515e-01
3.882000000000000000e+03	2.147050000000000125e+01	6.199999999999999956e-01	6.830000000000000515e-01
3.883000000000000000e+03	2.147500000000000142e+01	6.430000000000000160e-01	6.840000000000000524e-01
3.884000000000000000e+03	2.147950000000000159e+01	6.260000000000000009e-01	6.840000000000000524e-01
3.885000000000000000e+03	2.148400000000000176e+01	6.290000000000000036e-01	6.840000000000000524e-01
3.886000000000000000e+03	2.148849999999999838e+01	6.500000000000000222e-01	6.850000000000000533e-01
3.887000000000000000e+03	2.149299999999999855e+01	6.270000000000000018e-01	6.850000000000000533e-01
3.888000000000000000e+03	2.149749999999999872e+01	6.490000000000000213e-01	6.850000000000000533e-01
3.889000000000000000e+03	2.150199999999999889e+01	6.340000000000000080e-01	6.860000000000000542e-01
3.890000000000000000e+03	2.150649999999999906e+01	6.460000000000000187e-01	6.860000000000000542e-01
3.891000000000000000e+03	2.151099999999999923e+01	6.620000000000000329e-01	6.870000000000000551e-01
3.892000000000000000e+03	2.151549999999999940e+01	6.250000000000000000e-01	6.870000000000000551e-01
3.893000000000000000e+03	2.151999999999999957e+01	6.730000000000000426e-01	6.870000000000000551e-01
3.894000000000000000e+03	2.152449999999999974e+01	6.360000000000000098e-01	6.879999999999999449e-01
3.895000000000000000e+03	2.152899999999999991e+01	6.500000000000000222e-01	6.879999999999999449e-01
3.896000000000000000e+03	2.153350000000000009e+01	6.610000000000000320e-01	6.879999999999999449e-01
3.897000000000000000e+03	2.153800000000000026e+01	6.380000000000000115e-01	6.889999999999999458e-01
3.898000000000000000e+03	2.154250000000000043e+01	6.760000000000000453e-01	6.889999999999999458e-01
3.899000000000000000e+03	2.154700000000000060e+01	6.460000000000000187e-01	6.889999999999999458e-01
3.900000000000000000e+03	2.155150000000000077e+01	6.630000000000000338e-01	6.899999999999999467e-01
3.901000000000000000e+03	2.155600000000000094e+01	6.560000000000000275e-01	6.899999999999999467e-01
3.902000000000000000e+03	2.156050000000000111e+01	6.520000000000000240e-01	6.909999999999999476e-01
3.903000000000000000e+03	2.156500000000000128e+01	6.710000000000000409e-01	6.909999999999999476e-01
3.904000000000000000e+03	2.156950000000000145e+01	6.360000000000000098e-01	6.909999999999999476e-01
3.905000000000000000e+03	2.157400000000000162e+01	6.700000000000000400e-01	6.919999999999999485e-01
3.906000000000000000e+03	2.157849999999999824e+01	6.420000000000000151e-01	6.919999999999999485e-01
3.907000000000000000e+03	2.158299999999999841e+01	6.510000000000000231e-01	6.919999999999999485e-01
3.908000000000000000e+03	2.158749999999999858e+01	6.630000000000000338e-01	6.929999999999999494e-01
3.909000000000000000e+03	2.159199999999999875e+01	6.390000000000000124e-01	6.929999999999999494e-01
3.910000000000000000e+03	2.159649999999999892e+01	6.720000000000000417e-01	6.939999999999999503e-01
3.911000000000000000e+03	2.160099999999999909e+01	6.450000000000000178e-01	6.939999999999999503e-01
3.912000000000000000e+03	2.160549999999999926e+01	6.680000000000000382e-01	6.939999999999999503e-01
3.913000000000000000e+03	2.160999999999999943e+01	6.580000000000000293e-01	6.949999999999999512e-01
3.914000000000000000e+03	2.161449999999999960e+01	6.360000000000000098e-01	6.949999999999999512e-01
3.915000000000000000e+03	2.161899999999999977e+01	6.690000000000000391e-01	6.949999999999999512e-01
3.916000000000000000e+03	2.162349999999999994e+01	6.350000000000000089e-01	6.959999999999999520e-01
3.917000000000000000e+03	2.162800000000000011e+01	6.730000000000000426e-01	6.959999999999999520e-01
3.918000000000000000e+03	2.163250000000000028e+01	6.470000000000000195e-01	6.969999999999999529e-01
3.919000000000000000e+03	2.163700000000000045e+01	6.410000000000000142e-01	6.969999999999999529e-01
3.920000000000000000e+03	2.164150000000000063e+01	6.760000000000000453e-01	6.969999999999999529e-01
3.921000000000000000e+03	2.164600000000000080e+01	6.370000000000000107e-01	6.979999999999999538e-01
3.922000000000000000e+03	2.165050000000000097e+01	6.640000000000000346e-01	6.979999999999999538e-01
3.923000000000000000e+03	2.165500000000000114e+01	6.450000000000000178e-01	6.979999999999999538e-01
3.924000000000000000e+03	2.165950000000000131e+01	6.470000000000000195e-01	6.989999999999999547e-01
3.925000000000000000e+03	2.166400000000000148e+01	6.690000000000000391e-01	6.989999999999999547e-01
3.926000000000000000e+03	2.166850000000000165e+01	6.350000000000000089e-01	6.999999999999999556e-01
3.927000000000000000e+03	2.167299999999999827e+01	6.780000000000000471e-01	6.999999999999999556e-01
3.928000000000000000e+03	2.167749999999999844e+01	6.480000000000000204e-01	6.999999999999999556e-01
3.929000000000000000e+03	2.168199999999999861e+01	6.500000000000000222e-01	7.009999999999999565e-01
3.930000000000000000e+03	2.168649999999999878e+01	6.730000000000000426e-01	7.009999999999999565e-01
3.931000000000000000e+03	2.169099999999999895e+01	6.310000000000000053e-01	7.019999999999999574e-01
3.932000000000000000e+03	2.169549999999999912e+01	6.780000000000000471e-01	7.019999999999999574e-01
3.933000000000000000e+03	2.169999999999999929e+01	6.350000000000000089e-01	7.019999999999999574e-01
3.934000000000000000e+03	2.170449999999999946e+01	6.680000000000000382e-01	7.029999999999999583e-01
3.935000000000000000e+03	2.170899999999999963e+01	6.570000000000000284e-01	7.029999999999999583e-01
3.936000000000000000e+03	2.171349999999999980e+01	6.460000000000000187e-01	7.029999999999999583e-01
3.937000000000000000e+03	2.171799999999999997e+01	6.770000000000000462e-01	7.039999999999999591e-01
3.938000000000000000e+03	2.172250000000000014e+01	6.410000000000000142e-01	7.039999999999999591e-01
3.939000000000000000e+03	2.172700000000000031e+01	6.710000000000000409e-01	7.049999999999999600e-01
3.940000000000000000e+03	2.173150000000000048e+01	6.540000000000000258e-01	7.049999999999999600e-01
3.941000000000000000e+03	2.173600000000000065e+01	6.530000000000000249e-01	7.049999999999999600e-01
3.942000000000000000e+03	2.174050000000000082e+01	6.770000000000000462e-01	7.059999999999999609e-01
3.943000000000000000e+03	2.174500000000000099e+01	6.360000000000000098e-01	7.059999999999999609e-01
3.944000000000000000e+03	2.174950000000000117e+01	6.720000000000000417e-01	7.059999999999999609e-01
3.945000000000000000e+03	2.175400000000000134e+01	6.480000000000000204e-01	7.069999999999999618e-01
3.946000000000000000e+03	2.175850000000000151e+01	6.550000000000000266e-01	7.069999999999999618e-01
3.947000000000000000e+03	2.176300000000000168e+01	6.710000000000000409e-01	7.079999999999999627e-01
3.948000000000000000e+03	2.176749999999999829e+01	6.480000000000000204e-01	7.079999999999999627e-01
3.949000000000000000e+03	2.177199999999999847e+01	6.870000000000000551e-01	7.079999999999999627e-01
3.950000000000000000e+03	2.177649999999999864e+01	6.510000000000000231e-01	7.089999999999999636e-01
3.951000000000000000e+03	2.178099999999999881e+01	6.770000000000000462e-01	7.089999999999999636e-01
3.952000000000000000e+03	2.178549999999999898e+01	6.670000000000000373e-01	7.099999999999999645e-01
3.953000000000000000e+03	2.178999999999999915e+01	6.470000000000000195e-01	7.099999999999999645e-01
3.954000000000000000e+03	2.179449999999999932e+01	6.909999999999999476e-01	7.099999999999999645e-01
3.955000000000000000e+03	2.179899999999999949e+01	6.540000000000000258e-01	7.109999999999999654e-01
3.956000000000000000e+03	2.180349999999999966e+01	6.760000000000000453e-01	7.109999999999999654e-01
3.957000000000000000e+03	2.180799999999999983e+01	6.640000000000000346e-01	7.109999999999999654e-01
3.958000000000000000e+03	2.181250000000000000e+01	6.590000000000000302e-01	7.119999999999999662e-01
3.959000000000000000e+03	2.181700000000000017e+01	6.870000000000000551e-01	7.119999999999999662e-01
3.960000000000000000e+03	2.182150000000000034e+01	6.490000000000000213e-01	7.129999999999999671e-01
3.961000000000000000e+03	2.182600000000000051e+01	6.800000000000000488e-01	7.129999999999999671e-01
3.962000000000000000e+03	2.183050000000000068e+01	6.610000000000000320e-01	7.129999999999999671e-01
3.963000000000000000e+03	2.183500000000000085e+01	6.710000000000000409e-01	7.139999999999999680e-01
3.964000000000000000e+03	2.183950000000000102e+01	6.350000000000000089e-01	7.139999999999999680e-01
3.965000000000000000e+03	2.184400000000000119e+01	6.290000000000000036e-01	7.149999999999999689e-01
3.966000000000000000e+03	2.184850000000000136e+01	6.360000000000000098e-01	7.149999999999999689e-01
3.967000000000000000e+03	2.185300000000000153e+01	6.229999999999999982e-01	7.149999999999999689e-01
3.968000000000000000e+03	2.185750000000000171e+01	6.250000000000000000e-01	7.159999999999999698e-01
3.969000000000000000e+03	2.186199999999999832e+01	6.380000000000000115e-01	7.159999999999999698e-01
3.970000000000000000e+03	2.186649999999999849e+01	6.199999999999999956e-01	7.159999999999999698e-01
3.971000000000000000e+03	2.187099999999999866e+01	6.460000000000000187e-01	7.169999999999999707e-01
3.972000000000000000e+03	2.187549999999999883e+01	6.390000000000000124e-01	7.169999999999999707e-01
3.973000000000000000e+03	2.187999999999999901e+01	6.320000000000000062e-01	7.179999999999999716e-01
3.974000000000000000e+03	2.188449999999999918e+01	6.280000000000000027e-01	7.179999999999999716e-01
3.975000000000000000e+03	2.188899999999999935e+01	6.380000000000000115e-01	7.179999999999999716e-01
3.976000000000000000e+03	2.189349999999999952e+01	6.460000000000000187e-01	7.189999999999999725e-01
3.977000000000000000e+03	2.189799999999999969e+01	6.470000000000000195e-01	7.189999999999999725e-01
3.978000000000000000e+03	2.190249999999999986e+01	6.430000000000000160e-01	7.199999999999999734e-01
3.979000000000000000e+03	2.190700000000000003e+01	6.380000000000000115e-01	7.199999999999999734e-01
3.980000000000000000e+03	2.191150000000000020e+01	6.440000000000000169e-01	7.199999999999999734e-01
3.981000000000000000e+03	2.191600000000000037e+01	6.320000000000000062e-01	7.209999999999999742e-01
3.982000000000000000e+03	2.192050000000000054e+01	6.440000000000000169e-01	7.209999999999999742e-01
3.983000000000000000e+03	2.192500000000000071e+01	6.410000000000000142e-01	7.209999999999999742e-01
3.984000000000000000e+03	2.192950000000000088e+01	6.340000000000000080e-01	7.219999999999999751e-01
3.985000000000000000e+03	2.193400000000000105e+01	6.380000000000000115e-01	7.219999999999999751e-01
3.986000000000000000e+03	2.193850000000000122e+01	6.390000000000000124e-01	7.229999999999999760e-01
3.987000000000000000e+03	2.194300000000000139e+01	6.530000000000000249e-01	7.229999999999999760e-01
3.988000000000000000e+03	2.194750000000000156e+01	6.330000000000000071e-01	7.229999999999999760e-01
3.989000000000000000e+03	2.195200000000000173e+01	6.480000000000000204e-01	7.239999999999999769e-01
3.990000000000000000e+03	2.195649999999999835e+01	6.500000000000000222e-01	7.239999999999999769e-01
3.991000000000000000e+03	2.196099999999999852e+01	6.550000000000000266e-01	7.249999999999999778e-01
3.992000000000000000e+03	2.196549999999999869e+01	6.700000000000000400e-01	7.249999999999999778e-01
3.993000000000000000e+03	2.196999999999999886e+01	6.540000000000000258e-01	7.249999999999999778e-01
3.994000000000000000e+03	2.197449999999999903e+01	6.850000000000000533e-01	7.259999999999999787e-01
3.995000000000000000e+03	2.197899999999999920e+01	6.620000000000000329e-01	7.259999999999999787e-01
3.996000000000000000e+03	2.198349999999999937e+01	6.570000000000000284e-01	7.269999999999999796e-01
3.997000000000000000e+03	2.198799999999999955e+01	6.760000000000000453e-01	7.269999999999999796e-01
[truncated: 800,201 more chars]
